# Supplementary material for: (E)-4-[(1,5-Dimethyl-3-oxo-2-phenyl-2,3-dihydro-1H-pyrazol-4-yl)imino­meth­yl]-2-meth­oxy­phenyl 4-bromo­benzene­sulfonate
Source: Acta Crystallogr Sect E Struct Rep Online. 2012 Mar 10;68(Pt 4):o1039. doi: 10.1107/S1600536812010057 (PMC3344000; doi:10.1107/S1600536812010057)
Supplement: Supplementary file 1 [file e-68-o1039-sup1.cif]

##############################################################################
#                                                                            #
# This CIF contains the data in a paper accepted for publication in          #
# Acta Crystallographica Section E. It conforms to the requirements of       #
# Notes for Authors for Acta Crystallographica Section E, and has been       #
# peer reviewed under the auspices of the IUCr Commission on Journals.       #
#                                                                            #
# Full details of the Crystallographic Information File format               #
# are given in the paper "The Crystallographic Information File (CIF):       #
# a New Standard Archive File for Crystallography" by S. R. Hall, F. H.      #
# Allen and I. D. Brown [Acta Cryst. (1991), A47, 655-685].                  #
#                                                                            #
# The current version of the core CIF dictionary is obtainable from          #
# ftp://ftp.iucr.org/pub/cif_core.dic.                                       #
#                                                                            #
# Software is freely available for graphical display of the structure(s)     #
# in this CIF. For information consult the CIF software page                 #
# http://www.iucr.org/resources/cif/software.                                #
#                                                                            #
# This file may be used for bona fide research purposes within the           #
# scientific community so long as proper attribution is given to the journal # 
# article from which it was obtained.                                        #
#                                                                            #
##############################################################################
data_I
_audit_creation_method     SHELXL-97
_chemical_name_systematic
;\
(<i>E</i>)-4-[(1,5-Dimethyl-3-oxo-2-phenyl-2,3-dihydro-1<i>H</i>-pyrazol-4-
yl)iminomethyl]-2-methoxyphenyl 4-bromobenzenesulfonate
;
_chemical_name_common     ?
_chemical_formula_moiety     'C25 H22 Br N3 O5 S'
_chemical_formula_sum     'C25 H22 Br N3 O5 S'
_chemical_formula_iupac     'C25 H22 Br N3 O5 S'
_chemical_formula_weight     556.43
_chemical_melting_point     ?
_symmetry_cell_setting     triclinic
_symmetry_space_group_name_H-M     'P -1'
_symmetry_space_group_name_Hall     '-P 1'
loop_
    _symmetry_equiv_pos_as_xyz
    'x, y, z'
    '-x, -y, -z'
_cell_length_a     7.271(2)
_cell_length_b     12.654(4)
_cell_length_c     13.645(5)
_cell_angle_alpha     88.252(15)
_cell_angle_beta     85.695(14)
_cell_angle_gamma     73.623(12)
_cell_volume     1201.0(7)
_cell_formula_units_Z     2
_cell_measurement_reflns_used     4454
_cell_measurement_theta_min     1.5
_cell_measurement_theta_max     27.9
_cell_measurement_temperature     294(2)
_exptl_crystal_description     block
_exptl_crystal_colour     yellow
_exptl_crystal_size_max     0.25
_exptl_crystal_size_mid     0.20
_exptl_crystal_size_min     0.13
_exptl_crystal_density_diffrn     1.539
_exptl_crystal_density_meas     ?
_exptl_crystal_density_method     'not measured'
_exptl_crystal_F_000     568
_exptl_absorpt_coefficient_mu     1.841
_exptl_absorpt_correction_type     multi-scan
_exptl_absorpt_process_details     '(SADABS; Sheldrick, 1996)'
_exptl_absorpt_correction_T_min     0.628
_exptl_absorpt_correction_T_max     0.787
_exptl_special_details     ?
_diffrn_ambient_temperature     294(2)
_diffrn_radiation_type     MoK\a
_diffrn_radiation_wavelength     0.71073
_diffrn_radiation_source     'fine-focus sealed tube'
_diffrn_radiation_monochromator     graphite
_diffrn_measurement_device_type     'Bruker SMART APEX CCD area-detector'
_diffrn_measurement_method     '\f and \w scans'
_diffrn_detector_area_resol_mean     ?
_diffrn_reflns_number     10073
_diffrn_reflns_av_R_equivalents     0.0338
_diffrn_reflns_av_sigmaI/netI     0.0551
_diffrn_reflns_theta_min     1.50
_diffrn_reflns_theta_max     25.02
_diffrn_reflns_theta_full     25.02
_diffrn_measured_fraction_theta_max     0.996
_diffrn_measured_fraction_theta_full     0.996
_diffrn_reflns_limit_h_min     -8
_diffrn_reflns_limit_h_max     8
_diffrn_reflns_limit_k_min     -15
_diffrn_reflns_limit_k_max     15
_diffrn_reflns_limit_l_min     -16
_diffrn_reflns_limit_l_max     16
_diffrn_standards_number     0
_diffrn_standards_interval_count     ?
_diffrn_standards_interval_time     ?
_diffrn_standards_decay_%     ?
_refine_special_details
;
Refinement of <i>F</i>^2^ against ALL reflections. The weighted <i>R</i>-factor
<i>wR</i> and goodness of fit <i>S</i> are based on <i>F</i>^2^, conventional
<i>R</i>-factors <i>R</i> are based on <i>F</i>, with <i>F</i> set to zero for
negative <i>F</i>^2^. The threshold expression of <i>F</i>^2^ >
2\s(<i>F</i>^2^) is used only for calculating <i>R</i>-factors(gt) <i>etc</i>.
and is not relevant to the choice of reflections for refinement.
<i>R</i>-factors based on <i>F</i>^2^ are statistically about twice as large
as those based on <i>F</i>, and <i>R</i>- factors based on ALL data will be
even larger.
;
_reflns_number_total     4225
_reflns_number_gt     3239
_reflns_threshold_expression     I>2\s(I)
_refine_ls_structure_factor_coef     Fsqd
_refine_ls_matrix_type     full
_refine_ls_R_factor_all     0.0310
_refine_ls_R_factor_gt     0.0252
_refine_ls_wR_factor_gt     0.0585
_refine_ls_wR_factor_ref     0.0594
_refine_ls_goodness_of_fit_ref     0.945
_refine_ls_restrained_S_all     0.945
_refine_ls_number_reflns     4225
_refine_ls_number_parameters     319
_refine_ls_number_restraints     0
_refine_ls_hydrogen_treatment     constr
_refine_ls_weighting_scheme     calc
_refine_ls_weighting_details
                 'calc w=1/[\s^2^(Fo^2^)+(0.0229P)^2^] where P=(Fo^2^+2Fc^2^)/3'
_atom_sites_solution_hydrogens     geom
_atom_sites_solution_primary     direct
_atom_sites_solution_secondary     difmap
_refine_ls_shift/su_max     0.001
_refine_ls_shift/su_mean     0.000
_refine_diff_density_max     0.263
_refine_diff_density_min     -0.396
_refine_ls_extinction_method     none
_refine_ls_extinction_coef     ?
loop_
    _atom_type_symbol
    _atom_type_description
    _atom_type_scat_dispersion_real
    _atom_type_scat_dispersion_imag
    _atom_type_scat_source
    'C' 'C' 0.0033 0.0016
                         'International Tables Vol C Tables 4.2.6.8 and 6.1.1.4'
    'H' 'H' 0.0000 0.0000
                         'International Tables Vol C Tables 4.2.6.8 and 6.1.1.4'
    'N' 'N' 0.0061 0.0033
                         'International Tables Vol C Tables 4.2.6.8 and 6.1.1.4'
    'O' 'O' 0.0106 0.0060
                         'International Tables Vol C Tables 4.2.6.8 and 6.1.1.4'
    'Br' 'Br' -0.2901 2.4595
                         'International Tables Vol C Tables 4.2.6.8 and 6.1.1.4'
    'S' 'S' 0.1246 0.1234
                         'International Tables Vol C Tables 4.2.6.8 and 6.1.1.4'
_computing_data_collection     'SMART (Bruker, 1999)'
_computing_cell_refinement     'SAINT (Bruker, 1999)'
_computing_data_reduction     'SAINT (Bruker, 1999)'
_computing_structure_solution     'SHELXS97 (Sheldrick, 2008)'
_computing_structure_refinement     'SHELXL97 (Sheldrick, 2008)'
_computing_molecular_graphics     'SHELXTL (Sheldrick, 2008)'
_computing_publication_material     'SHELXTL (Sheldrick, 2008)'
loop_
    _atom_site_type_symbol
    _atom_site_label
    _atom_site_fract_x
    _atom_site_fract_y
    _atom_site_fract_z
    _atom_site_U_iso_or_equiv
    _atom_site_adp_type
    _atom_site_calc_flag
    _atom_site_refinement_flags
    _atom_site_occupancy
    _atom_site_symmetry_multiplicity
    _atom_site_disorder_assembly
    _atom_site_disorder_group
    Br Br1 0.01790(3) 0.265549(18) 0.722422(16) 0.02781(8) Uani d . 1 1 . .
    S S1 0.77530(8) 0.26428(4) 0.45611(4) 0.01811(13) Uani d . 1 1 . .
    N N1 0.4302(2) 0.65367(13) 0.05220(11) 0.0157(4) Uani d . 1 1 . .
    N N2 0.2503(2) 0.88912(13) -0.10094(12) 0.0167(4) Uani d . 1 1 . .
    N N3 0.4400(2) 0.85402(13) -0.14262(12) 0.0171(4) Uani d . 1 1 . .
    O O1 0.9083(2) 0.16360(12) 0.48414(10) 0.0264(4) Uani d . 1 1 . .
    O O2 0.8183(2) 0.36677(11) 0.46382(10) 0.0232(4) Uani d . 1 1 . .
    O O3 0.7449(2) 0.24482(10) 0.34352(9) 0.0170(3) Uani d . 1 1 . .
    O O4 0.3891(2) 0.37409(11) 0.33591(10) 0.0199(3) Uani d . 1 1 . .
    O O5 0.7202(2) 0.72221(11) -0.10465(10) 0.0196(3) Uani d . 1 1 . .
    C C1 0.4676(3) 0.36032(16) 0.57928(14) 0.0192(5) Uani d . 1 1 . .
    H H1 0.5192 0.4197 0.5801 0.023 Uiso calc R 1 1 . .
    C C2 0.3033(3) 0.36003(17) 0.63858(15) 0.0217(5) Uani d . 1 1 . .
    H H2 0.2443 0.4187 0.6800 0.026 Uiso calc R 1 1 . .
    C C3 0.2296(3) 0.27100(17) 0.63476(14) 0.0179(5) Uani d . 1 1 . .
    C C4 0.3105(3) 0.18384(16) 0.57180(14) 0.0197(5) Uani d . 1 1 . .
    H H4 0.2549 0.1263 0.5684 0.024 Uiso calc R 1 1 . .
    C C5 0.4742(3) 0.18364(16) 0.51432(14) 0.0180(5) Uani d . 1 1 . .
    H H5 0.5318 0.1252 0.4724 0.022 Uiso calc R 1 1 . .
    C C6 0.5533(3) 0.27149(16) 0.51911(13) 0.0149(5) Uani d . 1 1 . .
    C C7 0.7089(3) 0.33446(15) 0.27618(13) 0.0153(5) Uani d . 1 1 . .
    C C8 0.5194(3) 0.40007(16) 0.27035(14) 0.0158(5) Uani d . 1 1 . .
    C C9 0.4833(3) 0.48370(15) 0.20023(14) 0.0153(5) Uani d . 1 1 . .
    H H9 0.3591 0.5293 0.1957 0.018 Uiso calc R 1 1 . .
    C C10 0.6326(3) 0.49966(15) 0.13639(13) 0.0151(5) Uani d . 1 1 . .
    C C11 0.8185(3) 0.43252(15) 0.14330(14) 0.0169(5) Uani d . 1 1 . .
    H H11 0.9176 0.4434 0.1007 0.020 Uiso calc R 1 1 . .
    C C12 0.8570(3) 0.34868(16) 0.21394(14) 0.0155(5) Uani d . 1 1 . .
    H H12 0.9812 0.3032 0.2187 0.019 Uiso calc R 1 1 . .
    C C13 0.5975(3) 0.58684(16) 0.06028(14) 0.0171(5) Uani d . 1 1 . .
    H H13 0.6991 0.5935 0.0172 0.021 Uiso calc R 1 1 . .
    C C14 0.1955(3) 0.44338(17) 0.33966(16) 0.0255(5) Uani d . 1 1 . .
    H H14A 0.1930 0.5162 0.3586 0.038 Uiso calc R 1 1 . .
    H H14B 0.1177 0.4141 0.3868 0.038 Uiso calc R 1 1 . .
    H H14C 0.1461 0.4463 0.2760 0.038 Uiso calc R 1 1 . .
    C C15 0.4041(3) 0.73576(16) -0.02068(14) 0.0147(5) Uani d . 1 1 . .
    C C16 0.5449(3) 0.76256(15) -0.09004(14) 0.0155(5) Uani d . 1 1 . .
    C C17 0.2292(3) 0.80994(16) -0.03330(13) 0.0157(5) Uani d . 1 1 . .
    C C18 0.0376(3) 0.81078(17) 0.01264(15) 0.0215(5) Uani d . 1 1 . .
    H H18A -0.0359 0.7898 -0.0350 0.032 Uiso calc R 1 1 . .
    H H18B -0.0281 0.8834 0.0359 0.032 Uiso calc R 1 1 . .
    H H18C 0.0528 0.7596 0.0669 0.032 Uiso calc R 1 1 . .
    C C19 0.1022(3) 0.94218(16) -0.16870(14) 0.0205(5) Uani d . 1 1 . .
    H H19A 0.1055 0.8928 -0.2213 0.031 Uiso calc R 1 1 . .
    H H19B 0.1265 1.0085 -0.1952 0.031 Uiso calc R 1 1 . .
    H H19C -0.0221 0.9598 -0.1338 0.031 Uiso calc R 1 1 . .
    C C20 0.5247(3) 0.93260(16) -0.19093(14) 0.0158(5) Uani d . 1 1 . .
    C C21 0.6437(3) 0.89948(16) -0.27480(14) 0.0185(5) Uani d . 1 1 . .
    H H21 0.6640 0.8291 -0.2994 0.022 Uiso calc R 1 1 . .
    C C22 0.7329(3) 0.97310(17) -0.32194(15) 0.0224(5) Uani d . 1 1 . .
    H H22 0.8145 0.9516 -0.3780 0.027 Uiso calc R 1 1 . .
    C C23 0.7003(3) 1.07778(17) -0.28548(15) 0.0237(5) Uani d . 1 1 . .
    H H23 0.7597 1.1267 -0.3173 0.028 Uiso calc R 1 1 . .
    C C24 0.5799(3) 1.11040(17) -0.20180(16) 0.0250(5) Uani d . 1 1 . .
    H H24 0.5580 1.1812 -0.1779 0.030 Uiso calc R 1 1 . .
    C C25 0.4917(3) 1.03730(16) -0.15343(15) 0.0213(5) Uani d . 1 1 . .
    H H25 0.4118 1.0584 -0.0968 0.026 Uiso calc R 1 1 . .
loop_
    _atom_site_aniso_label
    _atom_site_aniso_U_11
    _atom_site_aniso_U_22
    _atom_site_aniso_U_33
    _atom_site_aniso_U_12
    _atom_site_aniso_U_13
    _atom_site_aniso_U_23
    Br1 0.02550(15) 0.03136(14) 0.02661(14) -0.01081(11) 0.00783(10) 0.00295(10)
    S1 0.0170(3) 0.0235(3) 0.0133(3) -0.0052(3) -0.0002(2) 0.0012(2)
    N1 0.0179(11) 0.0164(9) 0.0142(9) -0.0067(8) -0.0029(8) 0.0001(7)
    N2 0.0134(10) 0.0186(9) 0.0175(9) -0.0038(8) 0.0007(8) 0.0001(7)
    N3 0.0138(10) 0.0156(9) 0.0207(9) -0.0029(8) 0.0010(8) 0.0033(7)
    O1 0.0178(9) 0.0331(9) 0.0210(8) 0.0042(8) -0.0011(7) 0.0077(7)
    O2 0.0263(9) 0.0306(9) 0.0179(8) -0.0170(7) 0.0012(7) -0.0030(7)
    O3 0.0241(9) 0.0141(7) 0.0113(7) -0.0032(7) 0.0004(6) 0.0013(6)
    O4 0.0146(8) 0.0236(8) 0.0197(8) -0.0038(7) 0.0027(6) 0.0060(6)
    O5 0.0126(9) 0.0197(8) 0.0254(8) -0.0033(7) -0.0017(7) 0.0050(6)
    C1 0.0214(13) 0.0184(11) 0.0202(11) -0.0095(10) 0.0006(10) -0.0022(9)
    C2 0.0236(14) 0.0204(12) 0.0199(11) -0.0049(11) 0.0036(10) -0.0058(9)
    C3 0.0157(12) 0.0235(12) 0.0139(11) -0.0055(10) -0.0005(9) 0.0054(9)
    C4 0.0235(13) 0.0158(11) 0.0220(12) -0.0082(10) -0.0038(10) -0.0004(9)
    C5 0.0204(13) 0.0163(11) 0.0170(11) -0.0041(10) -0.0016(9) -0.0028(9)
    C6 0.0144(12) 0.0184(11) 0.0110(10) -0.0033(9) -0.0013(9) 0.0024(8)
    C7 0.0214(13) 0.0127(10) 0.0115(11) -0.0042(10) -0.0024(9) 0.0008(8)
    C8 0.0172(13) 0.0179(11) 0.0136(11) -0.0074(10) 0.0012(9) -0.0031(9)
    C9 0.0154(12) 0.0151(11) 0.0145(10) -0.0018(9) -0.0027(9) -0.0024(8)
    C10 0.0191(13) 0.0143(11) 0.0130(11) -0.0064(10) -0.0017(9) -0.0028(8)
    C11 0.0180(13) 0.0201(11) 0.0144(11) -0.0092(10) 0.0030(9) -0.0021(9)
    C12 0.0141(12) 0.0152(11) 0.0154(11) -0.0007(9) -0.0013(9) -0.0043(9)
    C13 0.0218(13) 0.0178(11) 0.0145(11) -0.0103(10) 0.0002(9) -0.0015(9)
    C14 0.0161(13) 0.0300(13) 0.0303(13) -0.0078(11) 0.0033(10) 0.0007(10)
    C15 0.0159(12) 0.0142(10) 0.0145(11) -0.0052(9) -0.0003(9) -0.0023(8)
    C16 0.0196(13) 0.0132(11) 0.0147(11) -0.0054(10) -0.0051(9) 0.0002(8)
    C17 0.0192(13) 0.0181(11) 0.0106(10) -0.0068(10) 0.0001(9) -0.0036(9)
    C18 0.0190(13) 0.0255(12) 0.0190(11) -0.0056(10) 0.0028(10) -0.0023(9)
    C19 0.0191(13) 0.0190(11) 0.0208(12) -0.0006(10) -0.0032(10) -0.0018(9)
    C20 0.0152(12) 0.0157(11) 0.0173(11) -0.0051(9) -0.0046(9) 0.0045(9)
    C21 0.0196(13) 0.0156(11) 0.0190(11) -0.0021(10) -0.0039(10) 0.0005(9)
    C22 0.0187(13) 0.0296(13) 0.0184(12) -0.0067(11) -0.0023(10) 0.0068(10)
    C23 0.0235(14) 0.0255(13) 0.0267(13) -0.0133(11) -0.0113(11) 0.0117(10)
    C24 0.0335(15) 0.0163(12) 0.0276(13) -0.0084(11) -0.0120(11) 0.0019(10)
    C25 0.0247(14) 0.0195(12) 0.0183(11) -0.0033(10) -0.0043(10) -0.0007(9)
_geom_special_details
;
All e.s.d.'s (except the e.s.d. in the dihedral angle between two l.s. planes)
are estimated using the full covariance matrix. The cell e.s.d.'s are taken
into account individually in the estimation of e.s.d.'s in distances, angles
and torsion angles; correlations between e.s.d.'s in cell parameters are only
used when they are defined by crystal symmetry. An approximate (isotropic)
treatment of cell e.s.d.'s is used for estimating e.s.d.'s involving l.s.
planes.
;
loop_
    _geom_bond_atom_site_label_1
    _geom_bond_atom_site_label_2
    _geom_bond_site_symmetry_2
    _geom_bond_distance
    _geom_bond_publ_flag
    Br1 C3 . 1.893(2) ?
    S1 O2 . 1.4255(15) ?
    S1 O1 . 1.4266(14) ?
    S1 O3 . 1.6045(15) ?
    S1 C6 . 1.751(2) ?
    N1 C13 . 1.282(2) ?
    N1 C15 . 1.399(2) ?
    N2 C17 . 1.374(2) ?
    N2 N3 . 1.406(2) ?
    N2 C19 . 1.473(2) ?
    N3 C16 . 1.403(2) ?
    N3 C20 . 1.431(2) ?
    O3 C7 . 1.416(2) ?
    O4 C8 . 1.355(2) ?
    O4 C14 . 1.431(2) ?
    O5 C16 . 1.235(2) ?
    C1 C6 . 1.382(3) ?
    C1 C2 . 1.393(3) ?
    C1 H1 . 0.9300 ?
    C2 C3 . 1.381(3) ?
    C2 H2 . 0.9300 ?
    C3 C4 . 1.384(3) ?
    C4 C5 . 1.375(3) ?
    C4 H4 . 0.9300 ?
    C5 C6 . 1.394(3) ?
    C5 H5 . 0.9300 ?
    C7 C12 . 1.369(3) ?
    C7 C8 . 1.401(3) ?
    C8 C9 . 1.387(3) ?
    C9 C10 . 1.396(3) ?
    C9 H9 . 0.9300 ?
    C10 C11 . 1.387(3) ?
    C10 C13 . 1.474(3) ?
    C11 C12 . 1.394(3) ?
    C11 H11 . 0.9300 ?
    C12 H12 . 0.9300 ?
    C13 H13 . 0.9300 ?
    C14 H14A . 0.9600 ?
    C14 H14B . 0.9600 ?
    C14 H14C . 0.9600 ?
    C15 C17 . 1.370(3) ?
    C15 C16 . 1.446(3) ?
    C17 C18 . 1.481(3) ?
    C18 H18A . 0.9600 ?
    C18 H18B . 0.9600 ?
    C18 H18C . 0.9600 ?
    C19 H19A . 0.9600 ?
    C19 H19B . 0.9600 ?
    C19 H19C . 0.9600 ?
    C20 C21 . 1.382(3) ?
    C20 C25 . 1.385(3) ?
    C21 C22 . 1.394(3) ?
    C21 H21 . 0.9300 ?
    C22 C23 . 1.380(3) ?
    C22 H22 . 0.9300 ?
    C23 C24 . 1.384(3) ?
    C23 H23 . 0.9300 ?
    C24 C25 . 1.392(3) ?
    C24 H24 . 0.9300 ?
    C25 H25 . 0.9300 ?
loop_
    _geom_angle_atom_site_label_1
    _geom_angle_atom_site_label_2
    _geom_angle_atom_site_label_3
    _geom_angle_site_symmetry_1
    _geom_angle_site_symmetry_3
    _geom_angle
    _geom_angle_publ_flag
    O2 S1 O1 . . 120.80(10) ?
    O2 S1 O3 . . 109.18(8) ?
    O1 S1 O3 . . 103.54(8) ?
    O2 S1 C6 . . 109.56(9) ?
    O1 S1 C6 . . 107.69(9) ?
    O3 S1 C6 . . 104.84(9) ?
    C13 N1 C15 . . 119.41(18) ?
    C17 N2 N3 . . 106.70(15) ?
    C17 N2 C19 . . 123.01(18) ?
    N3 N2 C19 . . 116.10(15) ?
    C16 N3 N2 . . 109.69(16) ?
    C16 N3 C20 . . 123.24(17) ?
    N2 N3 C20 . . 119.48(16) ?
    C7 O3 S1 . . 120.03(12) ?
    C8 O4 C14 . . 118.06(15) ?
    C6 C1 C2 . . 119.3(2) ?
    C6 C1 H1 . . 120.3 ?
    C2 C1 H1 . . 120.3 ?
    C3 C2 C1 . . 118.8(2) ?
    C3 C2 H2 . . 120.6 ?
    C1 C2 H2 . . 120.6 ?
    C2 C3 C4 . . 122.1(2) ?
    C2 C3 Br1 . . 118.73(16) ?
    C4 C3 Br1 . . 119.14(16) ?
    C5 C4 C3 . . 118.9(2) ?
    C5 C4 H4 . . 120.5 ?
    C3 C4 H4 . . 120.5 ?
    C4 C5 C6 . . 119.7(2) ?
    C4 C5 H5 . . 120.2 ?
    C6 C5 H5 . . 120.2 ?
    C1 C6 C5 . . 121.1(2) ?
    C1 C6 S1 . . 119.14(16) ?
    C5 C6 S1 . . 119.56(16) ?
    C12 C7 C8 . . 122.31(17) ?
    C12 C7 O3 . . 119.05(17) ?
    C8 C7 O3 . . 118.43(18) ?
    O4 C8 C9 . . 126.79(18) ?
    O4 C8 C7 . . 115.05(16) ?
    C9 C8 C7 . . 118.16(19) ?
    C8 C9 C10 . . 120.31(19) ?
    C8 C9 H9 . . 119.8 ?
    C10 C9 H9 . . 119.8 ?
    C11 C10 C9 . . 120.14(18) ?
    C11 C10 C13 . . 118.52(19) ?
    C9 C10 C13 . . 121.34(18) ?
    C10 C11 C12 . . 120.16(19) ?
    C10 C11 H11 . . 119.9 ?
    C12 C11 H11 . . 119.9 ?
    C7 C12 C11 . . 118.90(19) ?
    C7 C12 H12 . . 120.5 ?
    C11 C12 H12 . . 120.5 ?
    N1 C13 C10 . . 121.44(19) ?
    N1 C13 H13 . . 119.3 ?
    C10 C13 H13 . . 119.3 ?
    O4 C14 H14A . . 109.5 ?
    O4 C14 H14B . . 109.5 ?
    H14A C14 H14B . . 109.5 ?
    O4 C14 H14C . . 109.5 ?
    H14A C14 H14C . . 109.5 ?
    H14B C14 H14C . . 109.5 ?
    C17 C15 N1 . . 122.44(19) ?
    C17 C15 C16 . . 108.33(17) ?
    N1 C15 C16 . . 129.17(18) ?
    O5 C16 N3 . . 123.13(18) ?
    O5 C16 C15 . . 132.29(18) ?
    N3 C16 C15 . . 104.55(17) ?
    C15 C17 N2 . . 109.88(19) ?
    C15 C17 C18 . . 128.98(19) ?
    N2 C17 C18 . . 121.13(18) ?
    C17 C18 H18A . . 109.5 ?
    C17 C18 H18B . . 109.5 ?
    H18A C18 H18B . . 109.5 ?
    C17 C18 H18C . . 109.5 ?
    H18A C18 H18C . . 109.5 ?
    H18B C18 H18C . . 109.5 ?
    N2 C19 H19A . . 109.5 ?
    N2 C19 H19B . . 109.5 ?
    H19A C19 H19B . . 109.5 ?
    N2 C19 H19C . . 109.5 ?
    H19A C19 H19C . . 109.5 ?
    H19B C19 H19C . . 109.5 ?
    C21 C20 C25 . . 121.3(2) ?
    C21 C20 N3 . . 117.67(18) ?
    C25 C20 N3 . . 120.96(19) ?
    C20 C21 C22 . . 119.0(2) ?
    C20 C21 H21 . . 120.5 ?
    C22 C21 H21 . . 120.5 ?
    C23 C22 C21 . . 120.1(2) ?
    C23 C22 H22 . . 120.0 ?
    C21 C22 H22 . . 120.0 ?
    C22 C23 C24 . . 120.4(2) ?
    C22 C23 H23 . . 119.8 ?
    C24 C23 H23 . . 119.8 ?
    C23 C24 C25 . . 120.0(2) ?
    C23 C24 H24 . . 120.0 ?
    C25 C24 H24 . . 120.0 ?
    C20 C25 C24 . . 119.0(2) ?
    C20 C25 H25 . . 120.5 ?
    C24 C25 H25 . . 120.5 ?
loop_
    _geom_hbond_atom_site_label_D
    _geom_hbond_atom_site_label_H
    _geom_hbond_atom_site_label_A
    _geom_hbond_site_symmetry_A
    _geom_hbond_distance_DH
    _geom_hbond_distance_HA
    _geom_hbond_distance_DA
    _geom_hbond_angle_DHA
    _geom_hbond_publ_flag
    C13 H13 O5 . 0.93 2.32 3.020(3) 132 yes
    C22 H22 O1 2_765 0.93 2.51 3.394(3) 158 yes
    C12 H12 O5 2_765 0.93 2.52 3.212(3) 131 yes
data_global
_journal_date_recd_electronic     2012-03-06
_journal_date_accepted     2012-03-07
_journal_name_full     'Acta Crystallographica, Section E'
_journal_year     2012
_journal_volume     68
_journal_issue      4
_journal_page_first     o1039
_journal_page_last     o1039
_journal_paper_category     QO
_journal_paper_doi     10.1107/S1600536812010057
_journal_coeditor_code     IS5089
loop_
    _publ_contact_author_name
    _publ_contact_author_address
    'Duan, Zhong-Yu'
;
College of Chemical Engineering
Hebei University of Technology
Tianjin 300130
People's Republic of China
;
_publ_contact_author_email     duan_zhongyu99@163.com
_publ_contact_author_fax     '086(022)60202443'
_publ_contact_author_phone     '086(022)60200434'
_publ_section_title
;\
(<i>E</i>)-4-[(1,5-Dimethyl-3-oxo-2-phenyl-2,3-dihydro-1<i>H</i>-pyrazol-4-yl)\
iminomethyl]-2-methoxyphenyl 4-bromobenzenesulfonate
;
loop_
    _publ_author_name
    _publ_author_address
    "Duan, Zhong-Yu"
;
College of Chemical Engineering
Hebei University of Technology
Tianjin 300130
People's Republic of China
;
    "Ma, Guo-Li"
;
College of Chemical Engineering
Hebei University of Technology
Tianjin 300130
People's Republic of China
;
    "Yang, Li-Ping"
;
College of Chemical Engineering
Hebei University of Technology
Tianjin 300130
People's Republic of China
;
_publ_section_synopsis     .
