# Supplementary material for: (E)-4-[(1,5-Dimethyl-3-oxo-2-phenyl-2,3-dihydro-1H-pyrazol-4-yl)imino­meth­yl]-2-meth­oxy­phenyl 4-bromo­benzene­sulfonate
Source: Acta Crystallogr Sect E Struct Rep Online. 2012 Mar 10;68(Pt 4):o1039. doi: 10.1107/S1600536812010057 (PMC3344000; doi:10.1107/S1600536812010057)
Supplement: Supplementary file 2 [file e-68-o1039-Isup2.hkl]

# 
# h,k,l, Fc-squared, Fo-squared, sigma(Fo-squared) and status flag 
# 
data_I
_shelx_title ' m111029d in P-1' 
_shelx_refln_list_code          4 
_shelx_F_calc_maximum      149.54 
_exptl_crystal_F_000       568.00 
_reflns_d_resolution_high  0.8403 
 
loop_ 
 _symmetry_equiv_pos_as_xyz 
 'x, y, z' 
 '-x, -y, -z' 
 
_cell_length_a     7.2705 
_cell_length_b    12.6542 
_cell_length_c    13.6454 
_cell_angle_alpha  88.252 
_cell_angle_beta   85.695 
_cell_angle_gamma  73.623 
 
_shelx_F_squared_multiplier     1.000 
 
loop_ 
 _refln_index_h 
 _refln_index_k 
 _refln_index_l 
 _refln_F_squared_calc 
 _refln_F_squared_meas 
 _refln_F_squared_sigma 
 _refln_observed_status 
   1   0   0     2242.71     2108.34     80.85 o 
   2   0   0      851.16      844.00     31.56 o 
   3   0   0       53.77       41.65      5.30 o 
   4   0   0     6017.59     6154.17     84.58 o 
   5   0   0      897.12      862.96     29.23 o 
   6   0   0       13.13       18.39     18.45 o 
   7   0   0      122.37      109.67     16.28 o 
   8   0   0      182.99      186.49     40.17 o 
  -8   1   0      305.37      311.43     53.01 o 
  -7   1   0      576.31      573.92     45.14 o 
  -6   1   0       52.94       43.53     11.90 o 
  -5   1   0      771.31      806.51     24.18 o 
  -4   1   0     2456.94     2725.57     45.61 o 
  -3   1   0      699.80      673.73     17.18 o 
  -2   1   0      602.80      585.40     11.00 o 
  -1   1   0     1684.49     1582.72     26.44 o 
   0   1   0      254.81      243.99     11.38 o 
   1   1   0     3616.83     3394.45     18.55 o 
   2   1   0     1461.72     1418.80     31.33 o 
   3   1   0       20.13       14.10      6.43 o 
   4   1   0      980.50     1013.92     22.90 o 
   5   1   0      458.43      442.69     28.70 o 
   6   1   0      449.30      426.75     33.07 o 
   7   1   0      666.88      699.84     40.11 o 
   8   1   0      193.34      199.73     22.79 o 
  -7   2   0       28.78       26.32     41.07 o 
  -6   2   0        9.42       11.30      9.40 o 
  -5   2   0     2822.39     2847.31     61.59 o 
  -4   2   0     5356.72     5531.65     66.34 o 
  -3   2   0     3491.54     3521.09    119.00 o 
  -2   2   0      101.98       95.03      4.64 o 
  -1   2   0     7111.13     6616.76     52.15 o 
   0   2   0    14398.17    13200.34    179.54 o 
   1   2   0     2057.01     1961.05     83.36 o 
   2   2   0      906.74      936.07     14.43 o 
   3   2   0     1360.06     1377.31     24.00 o 
   4   2   0     2503.36     2227.50    344.23 o 
   5   2   0      424.51      380.83     34.26 o 
   6   2   0      107.90       87.09     15.17 o 
   7   2   0     1220.39     1125.58     58.76 o 
   8   2   0        3.48        8.32     10.85 o 
  -7   3   0       21.41       20.58     55.53 o 
  -6   3   0      127.83      109.94     12.36 o 
  -5   3   0        1.02        3.03      4.34 o 
  -4   3   0      180.76      177.87     14.27 o 
  -3   3   0      106.16       89.12      7.97 o 
  -2   3   0     1255.55     1407.89     23.04 o 
  -1   3   0      262.76      224.60      5.67 o 
   0   3   0      640.14      653.15      8.25 o 
   1   3   0       39.51       30.63      4.00 o 
   2   3   0      771.56      812.01     34.05 o 
   3   3   0      453.67      402.99     13.66 o 
   4   3   0     1844.98     1818.77    212.68 o 
   5   3   0      365.27      408.48     30.74 o 
   6   3   0        7.56        9.40      6.99 o 
   7   3   0     1943.57     1933.17    102.47 o 
   8   3   0      638.22      660.42     48.84 o 
  -7   4   0       28.38       36.00     66.40 o 
  -6   4   0      271.87      277.51     43.74 o 
  -5   4   0     1178.74     1147.31     57.06 o 
  -4   4   0     4495.43     4621.06     55.76 o 
  -3   4   0     1062.62     1101.62     22.43 o 
  -2   4   0      863.64      947.32     17.46 o 
  -1   4   0     2349.73     2299.79     18.03 o 
   0   4   0     1370.81     1274.41     17.49 o 
   1   4   0     5732.28     5234.68     77.53 o 
   2   4   0       12.93       17.50     10.26 o 
   3   4   0     1283.71     1336.15     51.85 o 
   4   4   0     3050.41     3107.72     93.33 o 
   5   4   0      280.46      254.99     27.61 o 
   6   4   0        5.12        7.06      8.27 o 
   7   4   0       47.43       47.63     40.65 o 
   8   4   0      336.11      278.69     28.81 o 
  -7   5   0      110.79       99.10     31.17 o 
  -6   5   0        2.47       -0.25     23.75 o 
  -5   5   0        9.93        6.72     30.29 o 
  -4   5   0       98.49       96.18      7.60 o 
  -3   5   0        1.00        0.72      3.08 o 
  -2   5   0      265.77      291.57     12.92 o 
  -1   5   0       18.97        9.59      5.78 o 
   0   5   0      668.20      657.65     12.44 o 
   1   5   0      372.97      393.20      9.40 o 
   2   5   0      487.16      536.02     15.28 o 
   3   5   0     4047.08     4272.87     89.24 o 
   4   5   0      548.15      472.56     45.99 o 
   5   5   0     1227.23     1316.98     80.88 o 
   6   5   0       18.49       22.51     28.01 o 
   7   5   0     1037.40      956.50     58.56 o 
   8   5   0      932.71      893.50     64.00 o 
  -6   6   0      116.44      155.97     39.41 o 
  -5   6   0      617.55      578.80     57.39 o 
  -4   6   0     2435.60     2168.63    191.62 o 
  -3   6   0      175.82      169.26      7.55 o 
  -2   6   0     1318.54     1445.61     24.50 o 
  -1   6   0      464.93      410.80     12.08 o 
   0   6   0     3347.90     3436.19     79.29 o 
   1   6   0     1290.28     1262.47     24.83 o 
   2   6   0     1196.06     1378.07     25.95 o 
   3   6   0      962.46     1001.29     29.49 o 
   4   6   0      633.15      631.63     52.26 o 
   5   6   0     2223.20     2242.70     81.82 o 
   6   6   0      126.98      116.61     27.64 o 
   7   6   0       45.88       43.82     65.65 o 
   8   6   0       10.71       11.99     15.32 o 
  -6   7   0      198.55      167.83     37.04 o 
  -5   7   0      733.30      749.67     81.58 o 
  -4   7   0        0.52        3.67     20.66 o 
  -3   7   0      282.81      257.41      9.18 o 
  -2   7   0        6.65       13.05      7.61 o 
  -1   7   0     2086.05     2166.33     34.94 o 
   0   7   0      216.77      190.28     11.84 o 
   1   7   0      722.68      774.34     17.40 o 
   2   7   0      256.56      285.03     15.24 o 
   3   7   0     3141.08     3185.95     53.20 o 
   4   7   0     3682.32     3988.07     97.54 o 
   5   7   0      796.91      788.38     56.31 o 
   6   7   0      111.31      107.21     33.31 o 
   7   7   0      335.34      326.91     50.29 o 
   8   7   0      539.45      596.38     74.59 o 
  -5   8   0      678.37      678.17     71.04 o 
  -4   8   0      955.34     1081.49     81.08 o 
  -3   8   0       43.35       51.02      8.56 o 
  -2   8   0      117.54      113.93      8.13 o 
  -1   8   0      197.91      176.76     15.20 o 
   0   8   0     2610.81     2624.86     60.05 o 
   1   8   0      214.33      234.91     16.04 o 
   2   8   0       83.19       68.01     12.25 o 
   3   8   0      973.46     1023.48     39.34 o 
   4   8   0       11.61        8.89      8.61 o 
   5   8   0      838.53      846.99     42.75 o 
   6   8   0       50.63       40.56     33.62 o 
   7   8   0       62.04       44.05     80.48 o 
   8   8   0      212.67      222.78     40.15 o 
  -5   9   0        0.84       -3.96     28.81 o 
  -4   9   0       12.28       14.89     30.48 o 
  -3   9   0       48.65       42.54     79.75 o 
  -2   9   0      432.81      399.04     32.65 o 
  -1   9   0      510.71      435.90     43.81 o 
   0   9   0     2590.69     2659.48     43.84 o 
   1   9   0       20.47       23.82     15.75 o 
   2   9   0     1275.09     1302.49     38.11 o 
   3   9   0      543.40      614.29     26.69 o 
   4   9   0     2861.67     3000.77     78.93 o 
   5   9   0      485.02      503.10     45.06 o 
   6   9   0      195.20      205.52     22.52 o 
   7   9   0      186.33      181.64     31.91 o 
   8   9   0      645.50      682.98     90.63 o 
  -4  10   0      394.61      419.79     59.30 o 
  -3  10   0       12.12        6.11     27.43 o 
  -2  10   0        6.28        4.53      6.43 o 
  -1  10   0      303.41      299.13     27.46 o 
   0  10   0     1330.02     1295.31     41.59 o 
   1  10   0      335.71      328.43     20.86 o 
   2  10   0      356.62      331.32     21.02 o 
   3  10   0      175.83      176.51     20.13 o 
   4  10   0        7.29       10.73      8.80 o 
   5  10   0       20.36       24.69     13.68 o 
   6  10   0       18.17       16.52     16.94 o 
   7  10   0        6.56        5.60     12.40 o 
  -3  11   0      107.52       99.76     32.74 o 
  -2  11   0       15.39       12.30     16.24 o 
  -1  11   0     1473.86     1540.15     63.43 o 
   0  11   0     2380.23     2477.89     71.85 o 
   1  11   0       41.80       49.95     14.46 o 
   2  11   0       10.11       13.35     12.15 o 
   3  11   0      663.19      719.57     34.66 o 
   4  11   0      838.99      874.61     37.56 o 
   5  11   0     1013.20     1027.72     41.99 o 
   6  11   0      426.46      412.26     24.32 o 
   7  11   0      444.00      414.66     39.26 o 
  -3  12   0       56.58       47.50    114.59 o 
  -2  12   0        2.55       -1.11     17.92 o 
  -1  12   0        3.51        0.90     12.72 o 
   0  12   0      440.11      450.44     28.19 o 
   1  12   0       28.87       33.01     26.65 o 
   2  12   0       48.44       41.14     29.27 o 
   3  12   0       61.14       49.50     15.03 o 
   4  12   0      558.11      525.40     32.54 o 
   5  12   0        5.74       11.39     10.22 o 
   6  12   0       16.03        6.78     11.85 o 
  -2  13   0        3.36        4.31     16.42 o 
  -1  13   0      224.40      237.59     26.02 o 
   0  13   0     2369.23     2347.07     58.12 o 
   1  13   0       24.98       20.68     13.62 o 
   2  13   0       79.77       80.23     15.32 o 
   3  13   0      660.32      687.50     43.51 o 
   4  13   0      658.37      639.69     29.40 o 
   5  13   0      296.73      310.80     23.49 o 
   6  13   0       45.05       34.41     17.30 o 
   0  14   0       21.52       15.60     19.07 o 
   1  14   0      156.06      142.06     17.78 o 
   2  14   0       35.73       26.30     33.71 o 
   3  14   0       12.58       11.28     12.74 o 
   4  14   0        6.27        4.29      5.29 o 
   5  14   0        1.20        4.05      5.08 o 
   2  15   0       85.40       74.75     15.45 o 
   3  15   0      405.34      376.79     33.85 o 
  -5 -14   1     1047.23     1086.95     72.43 o 
  -4 -14   1      100.49       92.92     15.86 o 
  -3 -14   1       16.57       14.38     12.13 o 
  -2 -14   1      130.27      133.13     19.00 o 
  -1 -14   1      166.19      171.43     19.41 o 
   0 -14   1      331.59      327.69     30.45 o 
  -6 -13   1      195.57      161.26     24.20 o 
  -5 -13   1      151.60      123.45     18.26 o 
  -4 -13   1      958.28      934.33     34.84 o 
  -3 -13   1       64.36       51.07     41.74 o 
  -2 -13   1       18.28       18.55     17.86 o 
  -1 -13   1        5.10        6.15      9.71 o 
   0 -13   1        0.98        2.88      6.68 o 
   1 -13   1      250.57      222.94     28.15 o 
   2 -13   1       86.81       93.57     19.36 o 
  -6 -12   1      512.15      506.24     34.14 o 
  -5 -12   1       32.81       25.15     16.20 o 
  -4 -12   1     1483.34     1531.54     65.02 o 
  -3 -12   1       42.89       43.11     14.79 o 
  -2 -12   1     1623.01     1596.09     73.04 o 
  -1 -12   1      412.18      417.35     27.82 o 
   0 -12   1      647.17      654.70     32.29 o 
   1 -12   1       72.34       70.23     25.99 o 
   2 -12   1      454.09      503.48     54.27 o 
   3 -12   1      151.10      157.75     34.34 o 
  -7 -11   1      147.39      157.13     34.48 o 
  -6 -11   1       29.99       17.06     17.61 o 
  -5 -11   1       20.96       25.08     14.32 o 
  -4 -11   1        1.90        3.92      5.71 o 
  -3 -11   1      485.12      444.05     34.35 o 
  -2 -11   1       49.33       52.66     30.10 o 
  -1 -11   1      749.16      734.65     31.36 o 
   0 -11   1      644.80      634.82     31.00 o 
   1 -11   1       15.66       14.21     12.81 o 
   2 -11   1      283.68      296.07     35.47 o 
   3 -11   1      701.24      710.10     73.10 o 
  -7 -10   1      168.65      157.42     27.47 o 
  -6 -10   1      187.31      191.25     21.68 o 
  -5 -10   1     1061.70     1066.81     44.71 o 
  -4 -10   1     1547.76     1632.40     52.43 o 
  -3 -10   1      467.91      523.34     29.76 o 
  -2 -10   1       60.45       54.94     27.24 o 
  -1 -10   1     4587.12     4751.40     73.08 o 
   0 -10   1     1541.10     1598.20     48.50 o 
   1 -10   1      281.40      283.24     21.74 o 
   2 -10   1      609.81      558.47     22.07 o 
   3 -10   1      882.00      856.56     86.00 o 
   4 -10   1      514.60      505.66     58.34 o 
  -8  -9   1       15.89        8.75     14.85 o 
  -7  -9   1        5.45        8.54     10.55 o 
  -6  -9   1      156.46      137.39     20.12 o 
  -5  -9   1       27.19       26.39     22.85 o 
  -4  -9   1        0.18        1.86      5.26 o 
  -3  -9   1      252.86      269.29     22.28 o 
  -2  -9   1     2136.79     2193.44     50.48 o 
  -1  -9   1      669.57      720.80     23.05 o 
   0  -9   1      217.13      212.30     18.99 o 
   1  -9   1       20.17       24.91     14.50 o 
   2  -9   1      135.43      151.37     12.75 o 
   3  -9   1     2065.89     1975.79    129.01 o 
   4  -9   1       25.37       16.11     22.94 o 
   5  -9   1        3.55        3.67      8.45 o 
  -8  -8   1      318.40      290.06     43.26 o 
  -7  -8   1       16.37       15.12     42.68 o 
  -6  -8   1      807.01      883.42     48.56 o 
  -5  -8   1     3978.53     3961.55    142.60 o 
  -4  -8   1     1375.18     1413.80     41.89 o 
  -3  -8   1       18.08       21.74     13.12 o 
  -2  -8   1      332.90      277.76     22.10 o 
  -1  -8   1     5407.33     5618.16     84.84 o 
   0  -8   1     2004.63     2004.46     49.91 o 
   1  -8   1      207.95      201.79     12.37 o 
   2  -8   1       15.81       21.25      9.95 o 
   3  -8   1      218.68      233.63     36.53 o 
   4  -8   1      369.19      355.66     51.60 o 
   5  -8   1        9.34        9.83     16.13 o 
  -8  -7   1      263.20      274.22     51.54 o 
  -7  -7   1      548.00      495.24     52.28 o 
  -6  -7   1       36.57       38.22     51.29 o 
  -5  -7   1       52.71       55.83     43.23 o 
  -4  -7   1        1.04        1.25      8.87 o 
  -3  -7   1       16.50       21.24     12.38 o 
  -2  -7   1      533.34      520.52     26.26 o 
  -1  -7   1     3178.29     3344.81     73.39 o 
   0  -7   1      182.16      172.38      9.20 o 
   1  -7   1       24.15       30.76     14.01 o 
   2  -7   1      150.67      149.33      8.55 o 
   3  -7   1     2336.62     2419.63    156.67 o 
   4  -7   1      107.53      116.60     32.68 o 
   5  -7   1       98.69      107.38     29.55 o 
   6  -7   1      447.62      396.72     65.50 o 
  -8  -6   1      472.83      527.23     64.28 o 
  -7  -6   1       21.42       23.21     35.71 o 
  -6  -6   1      444.49      421.59     58.21 o 
  -5  -6   1     6347.25     6402.52    137.74 o 
  -4  -6   1     1812.59     1784.26     79.25 o 
  -3  -6   1      313.02      297.94     22.14 o 
  -2  -6   1     1176.66     1252.41     38.75 o 
  -1  -6   1     2206.07     2220.46     47.81 o 
   0  -6   1      635.07      622.98     13.72 o 
   1  -6   1      672.11      668.88     14.32 o 
   2  -6   1        8.38        6.17      3.68 o 
   3  -6   1      312.15      317.10     39.31 o 
   4  -6   1      131.30      118.33     28.19 o 
   5  -6   1       35.25       37.27     48.97 o 
   6  -6   1      137.53      151.61     38.02 o 
  -8  -5   1       26.86       41.33     39.95 o 
  -7  -5   1      754.77      727.01     54.17 o 
  -6  -5   1       59.38       67.12     75.12 o 
  -5  -5   1      943.73      951.25     51.42 o 
  -4  -5   1      550.70      609.12     52.09 o 
  -3  -5   1     1394.79     1597.33     36.14 o 
  -2  -5   1      184.69      260.71     13.58 o 
  -1  -5   1     2262.54     2318.04     29.88 o 
   0  -5   1     1160.22     1182.19     16.84 o 
   1  -5   1       36.62       41.03      4.83 o 
   2  -5   1     6910.71     6968.21    101.33 o 
   3  -5   1     1962.26     1993.48    118.41 o 
   4  -5   1      619.97      660.07     56.79 o 
   5  -5   1       90.79       74.05     73.78 o 
   6  -5   1     1388.67     1303.69    128.02 o 
   7  -5   1       75.03      107.62     32.44 o 
  -8  -4   1       86.23      107.08     45.77 o 
  -7  -4   1      325.76      306.11     31.27 o 
  -6  -4   1     1665.60     1637.22     86.85 o 
  -5  -4   1     3064.40     2984.64     87.71 o 
  -4  -4   1     3336.61     3321.19    144.30 o 
  -3  -4   1       80.50      107.76     29.06 o 
  -2  -4   1       41.90       43.07      5.86 o 
  -1  -4   1     2718.54     2612.63     20.34 o 
   0  -4   1      536.67      478.70      8.75 o 
   1  -4   1        5.69        6.83      3.35 o 
   2  -4   1      103.96      102.82      6.55 o 
   4  -4   1      965.82      968.50     19.11 o 
   5  -4   1      432.46      427.37     34.63 o 
   6  -4   1     1190.16     1170.84     81.12 o 
   7  -4   1       85.15      108.73     37.35 o 
  -8  -3   1        0.20        2.52     15.14 o 
  -7  -3   1      100.77       74.24     45.32 o 
  -6  -3   1      561.31      611.36     39.39 o 
  -5  -3   1      720.92      688.60     37.84 o 
  -4  -3   1       85.48       95.62     16.54 o 
  -3  -3   1       94.45      110.42      7.80 o 
  -2  -3   1     3605.47     3607.85     70.08 o 
  -1  -3   1     9634.96     9578.25     62.76 o 
   0  -3   1     2467.64     2368.47     25.06 o 
   1  -3   1      583.30      610.90      9.02 o 
   2  -3   1     7819.60     7565.56    114.97 o 
   3  -3   1     2034.61     1957.44     28.15 o 
   4  -3   1      410.42      398.96     17.69 o 
   5  -3   1       53.04       47.46      6.07 o 
   6  -3   1      696.69      750.70     65.03 o 
   7  -3   1      440.58      471.46     59.33 o 
  -8  -2   1      562.85      572.55     45.61 o 
  -7  -2   1       12.24        9.50     11.46 o 
  -6  -2   1      365.18      387.03     36.03 o 
  -5  -2   1     1869.92     2127.10     95.96 o 
  -4  -2   1     1378.81     1456.20     45.55 o 
  -3  -2   1     1191.20     1230.10     23.49 o 
  -2  -2   1      561.76      598.32     15.70 o 
  -1  -2   1     6146.44     6056.77     95.71 o 
   0  -2   1     2303.25     2213.87     24.33 o 
   1  -2   1     3007.30     2846.37     21.71 o 
   2  -2   1       15.08       19.55      3.02 o 
   3  -2   1     1328.34     1528.82     20.14 o 
   4  -2   1      310.26      312.12     20.60 o 
   5  -2   1      617.82      649.27     25.82 o 
   6  -2   1      446.69      459.23     33.90 o 
   7  -2   1      654.60      648.78     56.76 o 
  -8  -1   1      126.06      133.64     21.06 o 
  -7  -1   1       16.19       24.48     24.06 o 
  -6  -1   1      587.23      573.14     37.91 o 
  -5  -1   1      775.03      741.94     41.04 o 
  -4  -1   1       19.63       15.24      8.18 o 
  -3  -1   1     2956.01     3063.81     70.88 o 
  -2  -1   1    14182.22    13543.74    318.52 o 
  -1  -1   1     1149.55     1191.42     15.78 o 
   0  -1   1      607.03      573.07      7.18 o 
   1  -1   1     5752.38     5404.30     61.21 o 
   2  -1   1      642.72      595.13      9.38 o 
   3  -1   1     7113.53     7348.77    110.66 o 
   4  -1   1      663.80      660.54     27.96 o 
   5  -1   1      292.35      301.83     17.64 o 
   6  -1   1      454.85      415.71     36.23 o 
   7  -1   1      932.79      956.30     98.35 o 
   8  -1   1      317.55      342.24     56.31 o 
  -8   0   1       87.08       90.76     57.73 o 
  -7   0   1        6.25        6.43      7.73 o 
  -6   0   1      469.89      459.74     41.27 o 
  -5   0   1      542.24      577.73     39.28 o 
  -4   0   1     1269.84     1141.65     30.46 o 
  -3   0   1      207.57      222.07     10.39 o 
  -2   0   1       42.72       53.60      4.92 o 
  -1   0   1     4927.73     4789.53     23.49 o 
   0   0   1      574.35      538.87     50.44 o 
   1   0   1       74.01       61.39      2.72 o 
   2   0   1     8887.83     8399.54     79.79 o 
   3   0   1      142.74      142.83      7.62 o 
   4   0   1       13.41       12.17      7.83 o 
   5   0   1      464.24      469.31     26.86 o 
   6   0   1       51.75       55.30     27.95 o 
   7   0   1      540.40      493.49     27.44 o 
   8   0   1       70.77       82.44     29.66 o 
  -8   1   1        4.69        6.55     14.39 o 
  -7   1   1      137.22      128.64     18.55 o 
  -6   1   1      494.46      524.42     46.15 o 
  -5   1   1      975.08      971.45     39.20 o 
  -4   1   1     2090.96     2079.07     85.65 o 
  -3   1   1       50.78       48.46      6.62 o 
  -2   1   1     6097.93     6083.77     42.00 o 
  -1   1   1    10562.34     9891.56    101.81 o 
   0   1   1      251.94      227.07      4.60 o 
   1   1   1     1282.86     1221.25     17.89 o 
   2   1   1     5190.40     4918.84     49.62 o 
   3   1   1     5414.09     5408.88     74.75 o 
   4   1   1     1817.33     1791.70     32.15 o 
   5   1   1     1094.90     1069.55     50.23 o 
   6   1   1      979.97      960.61     50.44 o 
   7   1   1      159.78      178.60     20.64 o 
   8   1   1      110.37       96.51     18.58 o 
  -7   2   1        3.63        5.46     12.19 o 
  -6   2   1      292.50      275.40     25.06 o 
  -5   2   1      503.82      520.09     23.36 o 
  -4   2   1      478.53      489.76     21.88 o 
  -3   2   1      172.53      174.54     11.44 o 
  -2   2   1       87.76       76.02      5.76 o 
  -1   2   1      174.27      173.39      6.14 o 
   0   2   1     4119.33     3764.84     66.98 o 
   1   2   1      938.88      836.23     49.85 o 
   2   2   1     1612.58     1506.96     40.79 o 
   3   2   1     1701.17     1748.24     42.81 o 
   4   2   1      179.39      183.17     13.29 o 
   5   2   1      380.39      368.63     30.53 o 
   6   2   1       61.66       57.44     17.74 o 
   7   2   1      837.54      826.39     48.79 o 
   8   2   1       38.20       37.12     53.31 o 
  -7   3   1       34.56       37.03     46.28 o 
  -6   3   1      399.66      405.66     28.63 o 
  -5   3   1     3128.99     3001.96     87.19 o 
  -4   3   1      562.18      534.32     23.81 o 
  -3   3   1       16.08       16.08     10.66 o 
  -2   3   1     4169.57     4235.70     49.15 o 
  -1   3   1    11526.38    10724.55    163.18 o 
   0   3   1    10622.88     9535.48    501.73 o 
   1   3   1      318.34      335.47      6.69 o 
   2   3   1      513.77      486.64     22.37 o 
   3   3   1     2080.39     2057.35     37.19 o 
   4   3   1     2147.14     2201.25     55.95 o 
   5   3   1     1356.08     1390.59     50.34 o 
   6   3   1     1540.92     1596.37     63.88 o 
   7   3   1       23.77       22.62     24.10 o 
   8   3   1      746.75      795.48     55.41 o 
  -7   4   1      128.91      130.61     34.39 o 
  -6   4   1       40.14       39.59     84.05 o 
  -5   4   1       23.85       28.30     26.90 o 
  -4   4   1      586.33      619.52     21.15 o 
  -3   4   1     1029.59     1080.57     24.08 o 
  -2   4   1     2026.21     2172.77     41.90 o 
  -1   4   1        5.77        5.60      2.79 o 
   0   4   1      251.04      277.55      6.92 o 
   1   4   1      441.99      425.42      7.49 o 
   2   4   1     1625.34     1695.93     22.11 o 
   3   4   1     1918.02     1971.87     68.29 o 
   4   4   1      147.38      133.15     20.07 o 
   5   4   1        7.01       10.54      8.35 o 
   6   4   1     4318.02     4349.47    100.56 o 
   7   4   1      105.22       84.02     23.20 o 
   8   4   1       56.07       50.31     54.07 o 
  -6   5   1      345.58      366.73     47.88 o 
  -5   5   1     3465.63     3550.75    156.41 o 
  -4   5   1      100.24      104.15      8.53 o 
  -3   5   1      714.14      722.85     28.06 o 
  -2   5   1      558.08      487.37     21.82 o 
  -1   5   1     5618.43     5630.35    111.05 o 
   0   5   1      150.94      125.92      5.64 o 
   1   5   1     1451.67     1472.01     22.00 o 
   2   5   1     6794.66     7011.72    139.01 o 
   3   5   1     2662.86     2638.52     72.31 o 
   4   5   1      936.66      877.18     44.20 o 
   5   5   1       96.28       97.78     23.43 o 
   6   5   1      194.96      189.03     28.69 o 
   7   5   1      338.01      326.99     43.38 o 
   8   5   1      131.01      160.42     34.79 o 
  -6   6   1      277.93      244.22     39.69 o 
  -5   6   1      212.68      212.22     41.43 o 
  -4   6   1       86.58       84.73     12.42 o 
  -3   6   1      222.38      207.30     13.48 o 
  -2   6   1       26.00       16.91      9.39 o 
  -1   6   1      838.83      907.67     21.60 o 
   0   6   1      198.61      207.37     10.50 o 
   1   6   1       37.22       29.21      5.07 o 
   2   6   1     5422.59     5547.79    176.74 o 
   3   6   1      421.63      345.63     21.99 o 
   4   6   1      396.19      439.39     53.36 o 
   5   6   1      183.46      237.15     37.62 o 
   6   6   1     1519.99     1663.59    107.60 o 
   7   6   1      540.45      578.64     60.44 o 
   8   6   1      390.87      393.54     52.34 o 
  -6   7   1      172.20      191.25     36.99 o 
  -5   7   1     1426.17     1427.90    169.00 o 
  -4   7   1       22.73       26.35      6.43 o 
  -3   7   1      205.97      198.48     11.18 o 
  -2   7   1      728.71      654.61     18.78 o 
  -1   7   1     4946.35     5176.52     73.79 o 
   0   7   1      930.29      887.71     22.14 o 
   1   7   1     1059.13      982.53     19.14 o 
   2   7   1     2256.27     2394.68     35.53 o 
   3   7   1      419.69      402.23     21.37 o 
   4   7   1     2455.64     2590.22     81.04 o 
   5   7   1       77.98       99.24     29.24 o 
   6   7   1       35.96       37.26     36.65 o 
   7   7   1      104.41       95.65    105.92 o 
   8   7   1      160.98      153.76     85.83 o 
  -5   8   1       29.24       27.30     54.47 o 
  -4   8   1       65.92       58.00     87.34 o 
  -3   8   1      474.80      469.33     42.49 o 
  -2   8   1      404.60      399.01     19.42 o 
  -1   8   1      195.67      182.30     11.22 o 
   0   8   1        7.54        7.00      6.84 o 
   1   8   1       28.43       33.27     12.68 o 
   2   8   1     2403.25     2485.37     47.63 o 
   3   8   1      289.25      289.79     22.99 o 
   4   8   1      144.13      130.59     14.08 o 
   5   8   1       71.70       71.13     25.95 o 
   6   8   1     1181.56     1281.26    118.47 o 
   7   8   1      977.01     1036.03    104.21 o 
   8   8   1      462.08      469.34     63.60 o 
  -5   9   1      423.33      430.90     66.75 o 
  -4   9   1      243.87      261.46     40.47 o 
  -3   9   1       14.73       14.23     13.49 o 
  -2   9   1     1444.54     1492.11     56.47 o 
  -1   9   1     1412.48     1428.90     45.47 o 
   0   9   1      788.85      814.37     26.21 o 
   1   9   1      143.95      129.12     12.83 o 
   2   9   1       58.57       56.12      9.39 o 
   3   9   1       49.73       66.25     25.49 o 
   4   9   1      930.05      950.94     36.99 o 
   5   9   1       32.80       32.79     25.99 o 
   6   9   1      140.39      120.98     21.38 o 
   7   9   1      250.06      222.78     24.57 o 
   8   9   1      248.15      235.18     50.71 o 
  -4  10   1       24.09       12.28     40.57 o 
  -3  10   1        2.45        3.91     18.27 o 
  -2  10   1      642.24      648.26     38.23 o 
  -1  10   1      101.85      104.79     13.52 o 
   0  10   1       23.62       31.10     18.38 o 
   1  10   1      390.60      398.19     28.20 o 
   2  10   1      289.37      304.09     19.63 o 
   3  10   1     1998.57     2126.63     64.82 o 
   4  10   1      765.69      735.90     37.43 o 
   5  10   1       76.56       81.84     21.45 o 
   6  10   1      432.35      418.15     36.18 o 
   7  10   1     1172.58     1222.10     73.11 o 
  -3  11   1        8.28        1.01     24.90 o 
  -2  11   1      638.87      614.76     74.74 o 
  -1  11   1       24.75       30.71     19.39 o 
   0  11   1      983.64      973.15     43.92 o 
   1  11   1       94.41       93.94     13.36 o 
   2  11   1        2.57        3.82      6.44 o 
   3  11   1      622.48      625.83     47.87 o 
   4  11   1       69.27       69.43     14.48 o 
   5  11   1       79.74       70.88     38.40 o 
   6  11   1        0.28        2.24      8.56 o 
   7  11   1       60.31       55.61     16.46 o 
  -3  12   1        1.48       -1.31     19.79 o 
  -2  12   1     1878.03     1848.07    150.01 o 
  -1  12   1      453.52      388.19     28.75 o 
   0  12   1      456.32      448.05     29.29 o 
   1  12   1      125.01      124.93     18.26 o 
   2  12   1     1440.93     1479.01     60.88 o 
   3  12   1      360.87      379.81     22.52 o 
   4  12   1      195.12      187.09     17.94 o 
   5  12   1      576.95      553.80     36.57 o 
   6  12   1      472.53      480.12     31.33 o 
  -2  13   1      135.05      126.42     36.70 o 
  -1  13   1      599.89      601.31     47.06 o 
   0  13   1        4.57        4.42      7.16 o 
   1  13   1       26.80       18.15     19.85 o 
   2  13   1       10.35        4.42      7.83 o 
   3  13   1       46.08       23.96     22.09 o 
   4  13   1       16.31       13.92     12.17 o 
   5  13   1        2.63        5.38      6.31 o 
   6  13   1        6.50       11.57     14.90 o 
   0  14   1       58.88       47.38     16.97 o 
   1  14   1      145.18      133.02     18.28 o 
   2  14   1      495.77      499.84     33.16 o 
   3  14   1      205.14      203.30     18.44 o 
   4  14   1      412.20      377.17     41.65 o 
   5  14   1     1204.52     1126.88     98.15 o 
   2  15   1        7.28       11.04     25.38 o 
   3  15   1       84.49       71.34     69.09 o 
  -4 -14   2        2.08        0.13     10.12 o 
  -3 -14   2       78.45       48.42     49.75 o 
  -2 -14   2       16.67        9.52      9.04 o 
  -1 -14   2      256.94      262.23     23.09 o 
   0 -14   2       88.36       66.93     33.60 o 
  -6 -13   2      945.61      883.65     61.07 o 
  -5 -13   2       78.83       86.90     16.72 o 
  -4 -13   2       11.09       12.22     11.80 o 
  -3 -13   2      526.15      503.95     33.74 o 
  -2 -13   2     1029.71     1073.15     58.90 o 
  -1 -13   2      564.81      598.99     39.15 o 
   0 -13   2      123.69       96.86     16.59 o 
   1 -13   2      663.35      681.45     50.00 o 
  -6 -12   2      194.02      199.41     21.75 o 
  -5 -12   2     1066.21     1087.49     40.40 o 
  -4 -12   2       18.65       16.14     13.33 o 
  -3 -12   2        9.84        7.06      9.15 o 
  -2 -12   2        5.90        7.11      9.03 o 
  -1 -12   2      557.17      505.08     27.38 o 
   0 -12   2        0.03        2.27      5.43 o 
   1 -12   2      321.47      346.33     31.70 o 
   2 -12   2       98.66       95.20     26.07 o 
  -7 -11   2      470.54      431.82     44.35 o 
  -6 -11   2     1144.12     1121.47     39.99 o 
  -5 -11   2      353.91      362.71     27.82 o 
  -4 -11   2      203.41      205.96     20.06 o 
  -3 -11   2     2015.93     2017.53     67.68 o 
  -2 -11   2     1978.07     2046.69     59.50 o 
  -1 -11   2       30.56       36.53     28.03 o 
   0 -11   2       10.90       12.56     10.63 o 
   1 -11   2     1182.03     1284.90     49.09 o 
   2 -11   2      604.44      629.46     48.36 o 
   3 -11   2      144.55      145.49     21.61 o 
  -7 -10   2        2.73        3.51     15.80 o 
  -6 -10   2      498.78      512.27     46.27 o 
  -5 -10   2      153.99      144.36     16.64 o 
  -4 -10   2        0.76        1.29      7.34 o 
  -3 -10   2        7.17        7.56      6.14 o 
  -2 -10   2        1.09        3.10      5.03 o 
  -1 -10   2       13.47       13.60      8.40 o 
   0 -10   2      126.59      130.71     15.08 o 
   1 -10   2     2550.52     2681.42     78.87 o 
   2 -10   2        2.27        1.70     12.73 o 
   3 -10   2       36.03       28.21     29.91 o 
   4 -10   2       23.81       16.21     39.62 o 
  -7  -9   2      415.45      469.81     35.18 o 
  -6  -9   2      806.65      795.12     47.01 o 
  -5  -9   2      210.07      213.87     27.44 o 
  -4  -9   2      242.03      233.98     18.42 o 
  -3  -9   2     3341.02     3417.92     84.89 o 
  -2  -9   2     2056.16     2139.29     71.83 o 
  -1  -9   2      435.82      414.61     24.88 o 
   0  -9   2       18.04       19.46     13.23 o 
   1  -9   2      142.68      131.34      9.97 o 
   2  -9   2     4519.87     4565.88    108.41 o 
   3  -9   2       22.86       15.31     12.63 o 
   4  -9   2      178.80      141.54     30.98 o 
   5  -9   2        5.82        3.70     12.10 o 
  -8  -8   2      131.86      104.26     30.74 o 
  -7  -8   2      168.04      127.29     49.37 o 
  -6  -8   2        3.77        3.43     10.35 o 
  -5  -8   2     1090.86     1075.05     49.61 o 
  -4  -8   2      100.54       95.83     14.65 o 
  -3  -8   2      923.55      932.34     32.43 o 
  -2  -8   2        9.34       10.03      7.33 o 
  -1  -8   2      488.60      509.68     24.95 o 
   0  -8   2      177.51      184.84     13.81 o 
   1  -8   2     1549.68     1620.82     37.61 o 
   2  -8   2     2772.83     2772.71     50.51 o 
   3  -8   2       11.75       12.70     13.02 o 
   4  -8   2      111.05      111.64     36.26 o 
   5  -8   2      250.34      300.95     41.80 o 
  -8  -7   2       42.05       41.47     59.31 o 
  -7  -7   2     1980.25     2014.42    181.41 o 
  -6  -7   2      914.76      927.26     70.55 o 
  -5  -7   2     1065.45     1061.96     48.96 o 
  -4  -7   2      566.45      627.00     33.08 o 
  -3  -7   2      893.89      889.15     48.01 o 
  -2  -7   2     1340.29     1243.52     30.28 o 
  -1  -7   2     2470.32     2695.49     46.72 o 
   0  -7   2       49.41       44.63      6.92 o 
   1  -7   2      606.38      617.38     21.93 o 
   2  -7   2     1518.73     1638.82     32.37 o 
   3  -7   2      164.82      153.74     20.55 o 
   4  -7   2     1288.44     1220.17     82.93 o 
   5  -7   2       61.30       53.59     72.79 o 
   6  -7   2      177.73      203.75     36.32 o 
  -8  -6   2        7.34       10.25     14.98 o 
  -6  -6   2      280.35      243.16     42.86 o 
  -5  -6   2     1011.63      949.69     62.07 o 
  -4  -6   2       42.01       46.93     32.65 o 
  -3  -6   2      736.62      713.84     38.34 o 
  -2  -6   2     1959.13     1987.55    107.56 o 
  -1  -6   2      784.56      822.56     18.31 o 
   0  -6   2      145.95      128.27      7.63 o 
   1  -6   2     2759.46     2771.98     61.15 o 
   2  -6   2     1774.57     1736.11     40.13 o 
   3  -6   2      234.69      212.56     28.87 o 
   4  -6   2       25.30       32.05     45.27 o 
   5  -6   2      271.87      295.25     40.56 o 
   6  -6   2      579.70      679.36    103.38 o 
  -8  -5   2       18.53       21.07     15.89 o 
  -7  -5   2     1199.90     1254.55     62.18 o 
  -6  -5   2     1062.86     1084.41     53.16 o 
  -5  -5   2     1182.55     1122.78     60.25 o 
  -4  -5   2      125.43      136.88     29.91 o 
  -3  -5   2     1935.99     1958.60     99.31 o 
  -2  -5   2     3912.08     3989.51     75.63 o 
  -1  -5   2     1882.72     1946.32     39.12 o 
   0  -5   2     3408.78     3481.21     36.99 o 
   1  -5   2      861.34      875.96     13.19 o 
   2  -5   2     2863.13     3111.80     64.37 o 
   3  -5   2      987.18      976.49     37.69 o 
   4  -5   2       12.83       20.78     27.59 o 
   5  -5   2        5.83       13.32     21.13 o 
   6  -5   2      146.87      138.38     32.65 o 
   7  -5   2       24.88       19.78     41.23 o 
  -8  -4   2        1.89        5.29     10.46 o 
  -7  -4   2      105.66      101.46     24.98 o 
  -6  -4   2       95.93       80.87     20.50 o 
  -5  -4   2      292.70      324.04     28.34 o 
  -4  -4   2     2515.93     2637.99     62.67 o 
  -3  -4   2      524.83      435.18     28.82 o 
  -2  -4   2     5485.62     5259.54     67.99 o 
  -1  -4   2      164.21      180.53      7.02 o 
   0  -4   2      205.58      210.69      6.16 o 
   1  -4   2     4519.39     4536.50     44.60 o 
   2  -4   2      395.69      355.56     20.05 o 
   3  -4   2      102.00       91.96     13.69 o 
   4  -4   2       59.52       70.43     24.83 o 
   5  -4   2     1418.93     1426.75     86.99 o 
   6  -4   2      973.69     1054.08     81.47 o 
   7  -4   2       87.12      116.73     88.30 o 
  -8  -3   2      536.02      534.32     44.41 o 
  -7  -3   2      371.13      381.49     35.79 o 
  -6  -3   2     1108.62     1085.46     55.68 o 
  -5  -3   2      674.14      630.12     32.78 o 
  -4  -3   2      759.17      712.59     39.26 o 
  -3  -3   2     6591.42     7062.51    114.72 o 
  -2  -3   2     4157.20     3872.13     99.35 o 
  -1  -3   2     1109.12     1084.77     26.03 o 
   0  -3   2     3978.21     3917.28     29.96 o 
   1  -3   2     1180.71     1210.12     18.85 o 
   2  -3   2      719.63      645.18     18.56 o 
   3  -3   2      192.02      168.38     21.61 o 
   4  -3   2        8.21       11.52      3.76 o 
   5  -3   2      185.28      178.41      7.95 o 
   6  -3   2        7.38        7.40     19.42 o 
   7  -3   2      103.62       59.98    110.92 o 
  -8  -2   2        6.70        7.37     12.56 o 
  -7  -2   2      411.75      378.86     42.45 o 
  -6  -2   2        1.72        3.04     10.73 o 
  -5  -2   2      132.51      139.84     16.21 o 
  -4  -2   2      362.32      326.19     27.82 o 
  -3  -2   2     6701.30     6672.09     99.36 o 
  -2  -2   2     1632.93     1597.87     40.37 o 
  -1  -2   2     1043.52     1047.78     13.94 o 
   0  -2   2      713.67      708.43     28.33 o 
   1  -2   2    22361.54    21261.97    722.24 o 
   2  -2   2      674.38      607.84     13.22 o 
   3  -2   2     1078.33     1189.41     31.73 o 
   4  -2   2       16.13       17.61     10.49 o 
   5  -2   2     2562.77     2739.75     59.13 o 
   6  -2   2      533.09      515.42     34.65 o 
   7  -2   2      564.54      600.51     73.31 o 
  -8  -1   2      105.39      101.57     22.42 o 
  -7  -1   2      385.14      431.75     39.98 o 
  -6  -1   2     5720.70     5900.03    220.50 o 
  -5  -1   2       12.13       18.36     15.70 o 
  -4  -1   2      600.62      630.85     35.57 o 
  -3  -1   2     2431.99     2511.44     48.81 o 
  -2  -1   2     3090.61     3047.19     35.45 o 
  -1  -1   2     3539.21     3337.36    102.68 o 
   0  -1   2     2012.15     1977.59     18.69 o 
   1  -1   2       24.58       28.12      2.25 o 
   2  -1   2        5.99        4.49      2.06 o 
   3  -1   2      441.31      559.46     12.65 o 
   4  -1   2     1566.65     1771.11     32.38 o 
   5  -1   2      436.00      437.21     22.33 o 
   6  -1   2     1262.79     1213.83     55.54 o 
   7  -1   2       30.74       28.12     36.84 o 
   8  -1   2        5.38       10.07     13.79 o 
  -8   0   2      384.72      354.56     56.91 o 
  -7   0   2       43.09       55.30     16.59 o 
  -6   0   2     2136.91     2093.78     76.51 o 
  -5   0   2      591.92      588.36     42.73 o 
  -4   0   2      102.15       79.65     12.28 o 
  -3   0   2     6474.19     6520.42    108.57 o 
  -2   0   2     2438.42     2321.10     51.74 o 
  -1   0   2     1095.27     1046.20     36.88 o 
   0   0   2     1212.60     1110.92     32.01 o 
   1   0   2     1885.58     1810.58     11.46 o 
   2   0   2     1847.54     1803.20     32.79 o 
   3   0   2      805.05      723.42     14.07 o 
   4   0   2     1171.87     1260.28     26.40 o 
   5   0   2     1114.15      927.25    147.43 o 
   6   0   2      900.58      863.11     51.83 o 
   7   0   2     1158.60     1168.76     53.44 o 
   8   0   2      194.65      182.30     48.95 o 
  -7   1   2      513.27      518.84     44.45 o 
  -6   1   2      865.74      958.28     45.69 o 
  -5   1   2     1316.58     1223.32     60.54 o 
  -4   1   2      527.15      573.95     27.25 o 
  -3   1   2      226.31      220.65     15.88 o 
  -2   1   2     1283.17     1260.70     18.49 o 
  -1   1   2      734.10      753.30     12.19 o 
   0   1   2     2698.94     2523.57     37.10 o 
   1   1   2     4934.63     4671.90     33.96 o 
   2   1   2      408.91      427.96      8.49 o 
   3   1   2      209.59      190.41      8.50 o 
   4   1   2       37.25       36.88      6.67 o 
   5   1   2     2690.17     2842.68     77.84 o 
   6   1   2      430.97      427.17     32.80 o 
   7   1   2      184.65      157.32     19.44 o 
   8   1   2       40.09       23.31     51.79 o 
  -7   2   2      826.44      936.20     69.39 o 
  -6   2   2      955.14      880.33     60.69 o 
  -5   2   2       11.73       13.21     10.58 o 
  -4   2   2       11.18       13.79      8.69 o 
  -3   2   2     6902.03     7257.82    150.24 o 
  -2   2   2      933.20      858.06     20.81 o 
  -1   2   2      155.38      164.27      7.42 o 
   0   2   2     6801.16     6449.82    145.50 o 
   2   2   2     3949.15     3601.29     57.90 o 
   3   2   2     1773.59     1717.46     35.21 o 
   4   2   2     1721.89     1689.49     36.95 o 
   5   2   2     1019.52     1062.92     42.14 o 
   6   2   2     1669.47     1651.00     67.98 o 
   7   2   2      385.87      387.05     31.27 o 
   8   2   2       47.69       48.28     19.43 o 
  -7   3   2      224.48      160.53     35.54 o 
  -6   3   2      597.00      653.02     46.33 o 
  -5   3   2     3089.84     3143.24    103.79 o 
  -4   3   2      274.57      283.76     21.02 o 
  -3   3   2       14.10       21.52     10.73 o 
  -2   3   2      481.95      479.42     16.10 o 
  -1   3   2       20.53       23.21      5.35 o 
   0   3   2      339.87      311.50      7.29 o 
   1   3   2    12149.17    11347.10     68.67 o 
   2   3   2      410.87      433.36     23.11 o 
   3   3   2      116.00      125.27      9.02 o 
   4   3   2      185.00      165.16     15.64 o 
   5   3   2       67.76       85.88     19.61 o 
   6   3   2      442.28      452.91     35.83 o 
   7   3   2       85.05       99.53     25.42 o 
   8   3   2      248.93      238.48     27.77 o 
  -7   4   2      643.92      645.70     96.91 o 
  -6   4   2      160.92      175.14     33.24 o 
  -5   4   2       10.44        7.18      7.91 o 
  -4   4   2      229.53      223.59     14.86 o 
  -3   4   2     2878.72     3043.30     78.90 o 
  -2   4   2      430.02      350.57     16.56 o 
  -1   4   2     2173.33     2220.77     44.07 o 
   0   4   2     1073.43     1040.22     25.40 o 
   1   4   2    14923.23    14244.42    236.26 o 
   2   4   2     7043.78     6961.80     78.25 o 
   3   4   2      271.89      220.23     24.01 o 
   4   4   2     2604.12     2909.03    106.54 o 
   5   4   2      612.71      691.98     64.51 o 
   6   4   2      799.82      815.68     64.98 o 
   7   4   2        7.62        9.45     10.87 o 
   8   4   2      274.16      261.51     31.09 o 
  -6   5   2       44.84       55.25     63.96 o 
  -5   5   2      671.61      657.24     32.92 o 
  -4   5   2      499.28      473.60     27.90 o 
  -3   5   2      126.43      117.44     11.38 o 
  -2   5   2       38.40       39.28      8.07 o 
  -1   5   2      208.17      220.44     13.53 o 
   0   5   2     1812.48     1878.57     36.20 o 
   1   5   2      466.29      439.09      9.16 o 
   2   5   2        2.54        4.50      3.79 o 
   3   5   2       83.55       97.62     22.27 o 
   4   5   2       78.47       72.58     25.82 o 
   5   5   2      891.92      888.04     77.18 o 
   6   5   2      795.57      767.74     68.98 o 
   7   5   2      116.01      123.60     27.67 o 
   8   5   2      130.89      125.48     30.19 o 
  -6   6   2       72.40       84.58     88.32 o 
  -5   6   2       37.41       25.48     50.03 o 
  -4   6   2      913.05      923.92     44.07 o 
  -3   6   2     1789.54     1749.22     84.23 o 
  -2   6   2     2073.21     2069.37     59.02 o 
  -1   6   2      772.19      721.15     32.29 o 
   0   6   2     4379.78     4594.54     72.41 o 
   1   6   2     1539.49     1605.38     26.37 o 
   2   6   2     2129.13     2221.73     30.55 o 
   3   6   2      263.31      201.66     14.83 o 
   4   6   2      784.09      816.44     65.05 o 
   5   6   2      589.14      618.61     49.16 o 
   6   6   2      718.06      744.34     61.59 o 
   7   6   2       20.04       22.02     31.51 o 
   8   6   2      178.68      170.84     39.45 o 
  -6   7   2      174.63      148.21     37.14 o 
  -5   7   2      317.44      254.79     56.70 o 
  -4   7   2      181.50      174.37     18.09 o 
  -3   7   2      221.05      215.40     15.96 o 
  -2   7   2       38.53       39.05     23.07 o 
  -1   7   2       14.29       18.00     10.06 o 
   0   7   2        1.69        5.49      3.25 o 
   1   7   2     1464.23     1511.83     26.25 o 
   2   7   2      465.91      443.45     21.23 o 
   3   7   2       18.79       30.65     12.77 o 
   4   7   2     1018.42     1118.21     39.71 o 
   5   7   2      537.05      465.57     47.20 o 
   6   7   2     2020.15     2136.31    118.06 o 
   7   7   2       34.71       21.72     34.58 o 
   8   7   2       44.58       33.28     83.77 o 
  -5   8   2      217.03      237.18     39.54 o 
  -4   8   2      376.82      356.51     51.16 o 
  -3   8   2     1999.54     1989.59     71.57 o 
  -2   8   2      817.03      753.01     68.84 o 
  -1   8   2      655.92      668.68     32.96 o 
   0   8   2      525.23      530.74     27.76 o 
   1   8   2     1075.12     1088.89     25.46 o 
   2   8   2     2117.07     2228.68     44.18 o 
   3   8   2     1285.23     1246.74     36.43 o 
   4   8   2       53.68       59.74     10.61 o 
   5   8   2      381.59      421.39     31.67 o 
   6   8   2       72.16       88.87     59.43 o 
   7   8   2      623.00      611.92     75.50 o 
   8   8   2       17.70       14.57     29.09 o 
  -5   9   2      106.27       93.58     32.70 o 
  -4   9   2      231.64      208.18     39.08 o 
  -3   9   2      514.65      499.53     30.37 o 
  -2   9   2        0.82        0.64     12.95 o 
  -1   9   2      153.26      140.76     19.17 o 
   0   9   2       11.20       15.63      8.58 o 
   1   9   2     2075.69     1971.85     98.49 o 
   2   9   2      847.71      830.56     20.13 o 
   3   9   2       49.14       60.98     11.45 o 
   4   9   2      579.51      626.02     28.13 o 
   5   9   2      659.33      645.20     58.39 o 
   6   9   2      829.01      821.52     46.33 o 
   7   9   2      237.34      227.75     26.46 o 
   8   9   2      399.68      410.46     70.11 o 
  -4  10   2      147.16      136.67     35.11 o 
  -3  10   2     1172.85     1124.96    114.70 o 
  -2  10   2      501.84      492.77     32.20 o 
  -1  10   2      647.63      668.73     63.66 o 
   0  10   2      667.16      648.99     35.54 o 
   1  10   2      298.74      303.65     19.56 o 
   2  10   2        6.29        8.12      6.89 o 
   3  10   2      101.07       87.22     11.09 o 
   4  10   2     1634.84     1594.75     49.19 o 
   5  10   2      262.12      258.14     20.91 o 
   6  10   2        1.80        3.56      6.43 o 
   7  10   2      129.30      132.38     20.67 o 
  -3  11   2      261.32      294.74     49.87 o 
  -2  11   2        1.50        3.98      9.25 o 
  -1  11   2      149.20      135.79     23.43 o 
   0  11   2      141.44      118.74     13.87 o 
   1  11   2     1423.80     1427.45     47.02 o 
   2  11   2        8.55       11.10      8.29 o 
   3  11   2     1808.59     1705.25     52.15 o 
   4  11   2       21.39       29.11      9.45 o 
   5  11   2     1063.89     1072.10     42.91 o 
   6  11   2      260.06      283.39     21.54 o 
   7  11   2      344.80      356.65     61.27 o 
  -2  12   2       39.84       24.55     35.98 o 
  -1  12   2      807.94      777.02     68.35 o 
   0  12   2       88.20       88.58     13.94 o 
   1  12   2       46.20       45.42     38.59 o 
   2  12   2       23.29       20.20     18.04 o 
   3  12   2      321.39      315.35     20.24 o 
   4  12   2      307.24      260.95     22.86 o 
   5  12   2       97.01       83.74     13.74 o 
   6  12   2        0.19        6.21     13.09 o 
  -1  13   2      184.10      200.63     41.14 o 
   0  13   2       80.09       80.69     15.11 o 
   1  13   2      590.19      589.87     42.95 o 
   2  13   2      267.95      276.34     21.55 o 
   3  13   2      253.10      236.43     28.14 o 
   4  13   2      262.02      228.47     30.21 o 
   5  13   2       85.19       83.43     21.10 o 
   6  13   2      387.87      400.64     48.57 o 
   0  14   2       79.47       57.34     13.31 o 
   1  14   2       41.16       26.89     25.35 o 
   2  14   2       13.63       14.70     14.13 o 
   3  14   2      201.12      188.78     28.23 o 
   4  14   2       17.80       14.56     18.63 o 
   5  14   2      328.78      307.63     49.76 o 
  -4 -14   3      118.01      126.42     16.75 o 
  -3 -14   3      728.08      748.20     45.44 o 
  -2 -14   3       11.27        8.36     10.40 o 
  -1 -14   3      328.87      300.52     23.13 o 
   0 -14   3      203.80      233.49     29.43 o 
  -5 -13   3       34.81       28.21     25.05 o 
  -4 -13   3      407.98      381.22     27.98 o 
  -3 -13   3      488.20      470.54     28.03 o 
  -2 -13   3      188.05      191.97     28.15 o 
  -1 -13   3       76.64       66.67     13.91 o 
   0 -13   3        1.35        2.08      7.74 o 
   1 -13   3      312.19      313.16     29.62 o 
  -6 -12   3        7.71        8.42      8.13 o 
  -5 -12   3      404.25      379.54     28.88 o 
  -4 -12   3     1449.57     1490.36     77.60 o 
  -3 -12   3      909.97      947.38     45.01 o 
  -2 -12   3      103.96      110.33     14.72 o 
  -1 -12   3       32.55       34.08     24.79 o 
   0 -12   3      403.50      424.72     29.25 o 
   1 -12   3     1132.68     1178.98     60.50 o 
   2 -12   3       55.25       62.52     16.88 o 
  -7 -11   3      345.89      350.85     39.74 o 
  -6 -11   3      156.70      153.34     17.83 o 
  -5 -11   3       48.89       52.47     32.01 o 
  -4 -11   3        1.98        4.39      8.14 o 
  -3 -11   3      991.29     1000.04     41.19 o 
  -2 -11   3      828.31      855.18     34.21 o 
  -1 -11   3      200.74      184.59     17.33 o 
   0 -11   3        9.20        9.04      7.57 o 
   1 -11   3       23.27       24.24     18.80 o 
   2 -11   3      189.26      180.31     30.18 o 
   3 -11   3       26.21       31.57     39.40 o 
  -7 -10   3      606.66      571.13     46.85 o 
  -6 -10   3        8.71       11.04     11.21 o 
  -5 -10   3      600.94      560.69     30.54 o 
  -4 -10   3      846.82      860.20     35.00 o 
  -3 -10   3     2700.72     2844.68     78.36 o 
  -2 -10   3      125.63      108.01     15.81 o 
  -1 -10   3      581.80      588.53     33.23 o 
   0 -10   3      631.78      658.07     32.38 o 
   1 -10   3      487.09      502.87     36.30 o 
   2 -10   3      168.03      165.96     22.77 o 
   3 -10   3      508.70      468.52     36.55 o 
   4 -10   3      130.33      146.85     31.47 o 
  -7  -9   3      761.96      741.32     52.40 o 
  -6  -9   3      161.56      168.61     22.09 o 
  -5  -9   3      257.98      227.13     25.63 o 
  -4  -9   3       16.95       20.86     13.84 o 
  -3  -9   3       56.72       60.61     17.35 o 
  -2  -9   3        2.12        3.44      7.05 o 
  -1  -9   3      128.40      132.25     13.66 o 
   0  -9   3     1246.49     1258.93     36.94 o 
   1  -9   3       74.08       58.03      8.07 o 
   2  -9   3       85.32       72.55      8.08 o 
   3  -9   3        1.52        0.31      8.99 o 
   4  -9   3      368.72      406.45     45.56 o 
   5  -9   3       83.69      112.02     32.23 o 
  -7  -8   3     1161.40     1090.14     54.94 o 
  -6  -8   3      165.67      169.09     25.28 o 
  -5  -8   3      102.83       91.26     25.51 o 
  -4  -8   3     1352.47     1280.43     73.84 o 
  -3  -8   3     2635.84     2665.07     47.23 o 
  -2  -8   3     1137.59     1198.08     37.83 o 
  -1  -8   3       45.42       54.04     28.85 o 
   0  -8   3     2087.77     2154.40     61.56 o 
   1  -8   3     2165.34     2158.84     63.09 o 
   2  -8   3      757.14      740.27     32.95 o 
   3  -8   3      178.14      153.11     21.35 o 
   4  -8   3        3.54        7.64     25.26 o 
   5  -8   3      253.16      246.82     40.31 o 
  -8  -7   3      154.35      172.85     38.75 o 
  -7  -7   3      126.96      142.15     34.22 o 
  -6  -7   3      671.62      660.24     63.21 o 
  -5  -7   3       70.74       64.90     27.10 o 
  -4  -7   3      340.52      315.68     26.29 o 
  -3  -7   3      250.99      248.03     24.77 o 
  -2  -7   3        1.96        5.12      4.24 o 
  -1  -7   3       24.03       34.94     21.49 o 
   0  -7   3     2591.49     2728.24     38.75 o 
   1  -7   3      183.17      162.48     11.60 o 
   2  -7   3      381.38      375.44     19.29 o 
   3  -7   3      386.91      434.54     32.69 o 
   4  -7   3      919.42      966.44     69.04 o 
   5  -7   3      357.50      354.96     46.62 o 
   6  -7   3        2.96        1.25     10.66 o 
  -8  -6   3      953.96     1022.85    104.98 o 
  -7  -6   3      816.26      771.78    133.53 o 
  -6  -6   3       87.29       95.17     86.56 o 
  -5  -6   3       13.99       17.54     21.62 o 
  -4  -6   3     3484.12     3486.10    102.95 o 
  -3  -6   3     2781.26     2970.71     64.61 o 
  -2  -6   3     2008.30     2143.30     43.55 o 
  -1  -6   3       65.27       99.88      8.17 o 
   0  -6   3     5999.34     6185.42     54.75 o 
   1  -6   3     1178.44     1200.41     25.01 o 
   2  -6   3      998.01      935.40     38.35 o 
   3  -6   3       72.16       77.38     21.37 o 
   4  -6   3       13.34       10.35     11.50 o 
   5  -6   3      235.98      242.94     40.32 o 
   6  -6   3      267.49      262.35     36.97 o 
  -8  -5   3       10.38       13.40     12.29 o 
  -7  -5   3       26.50       27.02     40.34 o 
  -6  -5   3      405.53      368.83     40.05 o 
  -5  -5   3       10.07        8.21     10.80 o 
  -4  -5   3      588.71      541.19     50.59 o 
  -3  -5   3     2101.08     2424.19    156.42 o 
  -2  -5   3      628.21      672.82     31.79 o 
  -1  -5   3       14.70       13.37      6.17 o 
   0  -5   3     8053.15     8171.62    214.46 o 
   1  -5   3       24.92       17.05      3.54 o 
   2  -5   3      815.41      827.18     42.84 o 
   3  -5   3      164.97      178.34     21.06 o 
   4  -5   3     1333.95     1404.08    117.39 o 
   5  -5   3      583.69      541.20     62.85 o 
   6  -5   3      133.66      152.94     43.17 o 
  -8  -4   3      720.82      758.95     59.74 o 
  -7  -4   3     2087.50     2207.80     93.18 o 
  -6  -4   3       75.45       78.86     24.08 o 
  -5  -4   3      790.91      856.09     38.72 o 
  -4  -4   3     2344.81     2319.01     57.87 o 
  -3  -4   3     3406.11     3492.42     79.89 o 
  -2  -4   3       23.57       22.58     12.22 o 
  -1  -4   3     5484.96     5431.18     67.89 o 
   0  -4   3     1012.45     1014.92     15.02 o 
   1  -4   3     2676.11     2712.99     52.97 o 
   2  -4   3      601.39      569.96     18.70 o 
   3  -4   3        8.17        7.06     10.47 o 
   4  -4   3      252.46      256.50     34.15 o 
   5  -4   3      131.11      120.29     25.02 o 
   6  -4   3       93.79       95.70     25.86 o 
   7  -4   3        1.72        1.78     16.25 o 
  -8  -3   3      228.83      217.09     27.59 o 
  -7  -3   3      246.58      244.66     28.00 o 
  -6  -3   3      432.69      415.91     41.77 o 
  -5  -3   3       21.38       31.32     25.57 o 
  -4  -3   3      791.63      772.37     42.26 o 
  -3  -3   3        9.19        5.29      4.43 o 
  -2  -3   3     1228.39     1298.33     23.77 o 
  -1  -3   3     3550.93     3413.79     33.55 o 
   0  -3   3     2231.98     2055.26     34.66 o 
   1  -3   3     1621.54     1574.26     28.18 o 
   2  -3   3      473.19      437.90     14.76 o 
   3  -3   3      134.50      127.54     14.12 o 
   4  -3   3     2452.81     2477.44     99.63 o 
   5  -3   3     1602.08     1725.36     92.16 o 
   6  -3   3      261.32      278.14     63.81 o 
   7  -3   3      124.22       99.42     30.23 o 
  -8  -2   3     1049.64      978.90     66.44 o 
  -7  -2   3       88.14      121.02     25.20 o 
  -6  -2   3      268.13      254.02     23.07 o 
  -5  -2   3     1876.87     1922.03     50.14 o 
  -4  -2   3     2123.91     2161.80     84.51 o 
  -3  -2   3     9604.49    10131.10    180.41 o 
  -2  -2   3      300.81      263.13      9.91 o 
  -1  -2   3     1407.27     1459.98     18.85 o 
   0  -2   3      121.09      120.31      3.75 o 
   1  -2   3     6667.23     6224.41     83.35 o 
   2  -2   3     2537.58     2471.03     33.91 o 
   3  -2   3       73.65       83.90      5.50 o 
   4  -2   3      335.37      383.24     17.73 o 
   5  -2   3        4.02        2.25      2.42 o 
   6  -2   3     1467.71     1286.15     79.60 o 
   7  -2   3      120.36       71.55     25.96 o 
  -8  -1   3      167.32      175.33     23.76 o 
  -7  -1   3       14.81       10.35     14.57 o 
  -6  -1   3        8.08        8.93      8.57 o 
  -5  -1   3      835.86      848.57     33.28 o 
  -4  -1   3     2404.75     2496.79     68.86 o 
  -3  -1   3      574.09      583.39     18.28 o 
  -2  -1   3     1291.18     1398.96     19.62 o 
  -1  -1   3     1215.96     1241.64     28.87 o 
   0  -1   3      715.64      725.56     23.19 o 
   1  -1   3    21961.69    19904.88    207.94 o 
   2  -1   3      317.00      358.84      7.22 o 
   3  -1   3     2420.68     2428.67     53.38 o 
   4  -1   3     1830.02     1828.84     33.37 o 
   5  -1   3     2439.46     2553.89     55.62 o 
   6  -1   3      298.31      304.86     29.82 o 
   7  -1   3       62.61       52.81     87.62 o 
   8  -1   3       80.32       64.59     87.09 o 
  -8   0   3      930.76      869.94     71.26 o 
  -7   0   3     1282.94     1364.56     87.48 o 
  -6   0   3       11.19       11.72     14.06 o 
  -5   0   3     1342.47     1321.44     48.23 o 
  -4   0   3     1965.59     2009.28     50.41 o 
  -3   0   3    11444.61    11107.29    238.39 o 
  -2   0   3       21.60       17.34      9.58 o 
  -1   0   3      391.25      377.22      8.81 o 
   0   0   3        5.18        7.85      1.89 o 
   1   0   3    10550.05     9928.98     68.21 o 
   2   0   3     2784.51     2929.87     23.30 o 
   3   0   3     2256.12     2304.39     30.33 o 
   4   0   3       63.49       63.25      9.74 o 
   5   0   3      353.96      353.41     21.23 o 
   6   0   3       26.27       19.86     21.63 o 
   7   0   3        5.14        7.14      8.57 o 
   8   0   3      282.42      262.13     40.91 o 
  -7   1   3       30.61       22.90     24.66 o 
  -6   1   3      711.88      647.53     38.83 o 
  -5   1   3     1313.27     1350.56     50.52 o 
  -4   1   3     3081.48     3481.24    168.31 o 
  -3   1   3       16.33       41.56     17.23 o 
  -2   1   3       80.08       79.71      7.77 o 
  -1   1   3      947.18     1054.39     15.31 o 
   0   1   3     9012.25     8736.82    261.84 o 
   1   1   3     3973.40     3707.02     46.08 o 
   2   1   3     7048.03     6902.81     59.47 o 
   3   1   3     1635.18     1615.43     25.44 o 
   4   1   3      649.98      653.01     28.17 o 
   5   1   3      595.27      601.81     35.61 o 
   6   1   3      405.80      417.50     31.26 o 
   7   1   3      109.88      100.79     26.30 o 
   8   1   3       27.24       35.30     49.65 o 
  -7   2   3     1381.08     1444.67    102.58 o 
  -6   2   3      148.49      125.80     17.57 o 
  -5   2   3       45.45       45.77     14.15 o 
  -4   2   3      718.55      807.40     42.08 o 
  -3   2   3      597.16      547.21     27.61 o 
  -2   2   3     1637.74     1701.43     69.70 o 
  -1   2   3      128.86      134.21      7.60 o 
   0   2   3     6122.65     6081.41     52.33 o 
   1   2   3     3343.72     3274.37     45.35 o 
   2   2   3     3550.62     3397.15     57.51 o 
   3   2   3       28.95       26.47      7.54 o 
   4   2   3       28.84       32.12     19.38 o 
   5   2   3       17.83       20.72     14.95 o 
   6   2   3      171.18      181.45     23.32 o 
   7   2   3      354.90      320.38     36.04 o 
   8   2   3      191.70      193.55     23.01 o 
  -7   3   3        1.89        5.61     24.99 o 
  -6   3   3        5.89       11.48     10.46 o 
  -5   3   3       48.44       48.49     30.98 o 
  -4   3   3     1129.95     1149.28     38.83 o 
  -3   3   3     2781.53     2919.36    157.85 o 
  -2   3   3     1696.96     1787.89     55.52 o 
  -1   3   3     1774.91     1837.74     31.15 o 
   0   3   3    14650.09    14092.18    265.35 o 
   1   3   3    10563.41    10301.84    217.00 o 
   2   3   3     9127.92     8901.68     73.85 o 
   3   3   3      943.06      891.18     26.30 o 
   4   3   3      967.77      912.12     32.12 o 
   5   3   3      763.91      742.20     42.64 o 
   6   3   3      294.13      342.15     30.71 o 
   7   3   3      666.67      669.94     43.55 o 
   8   3   3        4.83        8.01     13.48 o 
  -7   4   3      545.91      572.22     79.89 o 
  -6   4   3        8.96        8.37     12.35 o 
  -5   4   3      617.57      584.66     33.91 o 
  -4   4   3      343.87      375.74     27.24 o 
  -3   4   3        4.98        4.23      4.95 o 
  -2   4   3      106.80       85.57      9.57 o 
  -1   4   3     2225.14     2338.78     81.45 o 
   0   4   3        0.15        1.71      2.30 o 
   1   4   3      533.08      526.84     18.68 o 
   2   4   3       11.63        7.68      4.77 o 
   3   4   3     1189.74     1219.05     51.64 o 
   4   4   3      693.80      659.01     53.39 o 
   5   4   3      325.77      348.18     42.63 o 
   6   4   3      180.61      170.11     67.78 o 
   7   4   3       45.51       42.39     41.33 o 
   8   4   3      300.85      287.12     29.18 o 
  -6   5   3       26.15       25.65     41.01 o 
  -5   5   3       25.82       29.04     28.35 o 
  -4   5   3     1349.06     1387.53     86.10 o 
  -3   5   3     1769.36     1746.40     90.79 o 
  -2   5   3      139.17      125.94     11.08 o 
  -1   5   3     2109.36     2068.89     37.06 o 
   0   5   3     2211.76     2144.16     34.84 o 
   1   5   3     2925.67     2949.29     46.87 o 
   2   5   3     1417.87     1396.53     25.71 o 
   3   5   3      407.77      402.66     35.14 o 
   4   5   3      447.20      421.20     67.61 o 
   5   5   3      672.05      692.90     46.94 o 
   6   5   3     2344.91     2571.21    125.42 o 
   7   5   3      431.31      465.71     51.34 o 
   8   5   3      330.80      310.35     41.69 o 
  -6   6   3       95.89      112.61     31.91 o 
  -5   6   3      538.68      481.30     44.09 o 
  -4   6   3      273.35      253.81     20.99 o 
  -3   6   3      255.40      264.17     26.80 o 
  -2   6   3      303.64      301.22     24.70 o 
  -1   6   3       35.14       34.30     11.00 o 
   0   6   3      342.40      348.91     17.71 o 
   1   6   3      177.57      207.04     10.59 o 
   2   6   3        2.25        2.97      3.30 o 
   3   6   3      541.51      542.69     24.26 o 
   4   6   3      965.78      938.57     58.35 o 
   5   6   3     1245.69     1314.29     78.79 o 
   6   6   3       11.95        7.68     19.69 o 
   7   6   3     1791.84     1846.75    118.12 o 
   8   6   3       66.55       47.58     79.18 o 
  -5   7   3       24.94       28.39     39.26 o 
  -4   7   3     2197.50     2231.04    101.38 o 
  -3   7   3      134.38      144.05     18.99 o 
  -2   7   3      709.24      695.91     30.96 o 
  -1   7   3      476.64      455.25     38.22 o 
   0   7   3     2610.40     2770.49     90.94 o 
   1   7   3     1802.29     1737.68     27.34 o 
   2   7   3      407.30      441.07     21.95 o 
   3   7   3      621.97      641.07     31.49 o 
   4   7   3       86.03       79.22     15.80 o 
   5   7   3      982.26      999.68     70.62 o 
   6   7   3     1483.06     1480.45    112.51 o 
   7   7   3       41.79       56.14     65.37 o 
   8   7   3       84.43       67.58     96.44 o 
  -5   8   3       28.64        7.59     26.49 o 
  -4   8   3        2.52        4.07     13.55 o 
  -3   8   3       75.04       56.71     17.10 o 
  -2   8   3      180.31      170.29     18.40 o 
  -1   8   3      150.32      136.90     16.91 o 
   0   8   3      474.67      479.90     23.50 o 
   1   8   3      536.28      525.55     20.46 o 
   2   8   3        8.79       15.80      7.10 o 
   3   8   3      530.53      611.59     30.69 o 
   4   8   3      678.36      703.55     29.12 o 
   5   8   3     1875.63     1849.10     70.18 o 
   6   8   3       29.59       29.67     35.57 o 
   7   8   3      334.95      328.75     50.60 o 
   8   8   3       16.88       17.93     45.04 o 
  -4   9   3      327.39      368.57     56.12 o 
  -3   9   3      829.56      872.83     46.02 o 
  -2   9   3      331.91      347.88     35.03 o 
  -1   9   3       29.54       25.73     24.35 o 
   0   9   3      223.28      252.56     18.35 o 
   1   9   3     2512.13     2436.00     81.29 o 
   2   9   3      578.52      546.84     24.79 o 
   3   9   3      810.51      813.29     27.18 o 
   4   9   3        4.61        5.96      8.85 o 
   5   9   3     1860.41     1914.11     55.19 o 
   6   9   3      102.85      102.66     17.59 o 
   7   9   3      267.00      277.90     26.63 o 
   8   9   3       11.11        4.64      8.63 o 
  -4  10   3        9.44        8.91     15.37 o 
  -3  10   3       32.92       22.00     29.06 o 
  -2  10   3        2.43        0.34     11.45 o 
  -1  10   3      195.22      200.50     22.53 o 
   0  10   3      470.87      479.18     35.06 o 
   1  10   3     1596.56     1186.39    127.94 o 
   2  10   3        8.64        9.51      5.96 o 
   3  10   3      282.46      289.73     16.01 o 
   4  10   3      446.67      496.32     35.37 o 
   5  10   3      256.52      241.19     20.50 o 
   6  10   3      364.14      335.28     26.99 o 
   7  10   3        4.79        4.28      9.90 o 
  -3  11   3      622.27      612.10     77.48 o 
  -2  11   3       86.69       75.51     42.76 o 
  -1  11   3        7.39        9.70     12.30 o 
   0  11   3      512.72      512.89     44.78 o 
   1  11   3      780.66      819.76     33.57 o 
   2  11   3     2012.41     1955.69     56.61 o 
   3  11   3      164.05      143.79     12.21 o 
   4  11   3        2.04        3.82      3.91 o 
   5  11   3      170.44      180.71     14.87 o 
   6  11   3      254.67      245.29     29.51 o 
   7  11   3       21.65       17.34     24.10 o 
  -2  12   3       21.53       21.32     38.75 o 
  -1  12   3       41.14       45.50     19.60 o 
   0  12   3      201.91      256.00     32.11 o 
   1  12   3      986.72      946.57     43.00 o 
   2  12   3      156.36      134.46     13.26 o 
   3  12   3       12.50        7.64     10.18 o 
   4  12   3       97.99      110.59     40.57 o 
   5  12   3     1007.99      834.31    155.04 o 
   6  12   3       50.08       54.21     55.11 o 
  -1  13   3      304.34      283.49     28.25 o 
   0  13   3        3.18        2.61     13.12 o 
   1  13   3      371.77      341.86     24.84 o 
   2  13   3      112.31      110.99     13.96 o 
   3  13   3       16.80       17.73     22.56 o 
   4  13   3       16.68       17.24     14.56 o 
   5  13   3      162.85      161.89     26.34 o 
   6  13   3        9.58       17.04     22.11 o 
   0  14   3        7.48        4.65     14.95 o 
   1  14   3       94.69       89.02     20.21 o 
   2  14   3      105.21       88.04     24.42 o 
   3  14   3      320.17      289.27     33.98 o 
   4  14   3      270.31      266.14     43.78 o 
   5  14   3      274.94      287.59     32.64 o 
  -4 -14   4      221.95      250.43     23.15 o 
  -3 -14   4      119.75      109.52     16.37 o 
  -2 -14   4      151.84      138.87     22.03 o 
  -1 -14   4       55.81       51.31     20.87 o 
  -5 -13   4      583.42      595.76     38.60 o 
  -4 -13   4      122.56      122.53     37.82 o 
  -3 -13   4       20.77       15.41     13.79 o 
  -2 -13   4      848.41      817.05     34.70 o 
  -1 -13   4      379.24      374.03     24.35 o 
   0 -13   4      203.44      228.17     27.24 o 
   1 -13   4       13.50       15.42     35.21 o 
  -6 -12   4      282.98      261.44     22.26 o 
  -5 -12   4      560.29      539.86     38.58 o 
  -4 -12   4      196.75      202.25     21.30 o 
  -3 -12   4      173.59      180.22     18.72 o 
  -2 -12   4        2.96        3.85      9.86 o 
  -1 -12   4      103.73       82.40     14.68 o 
   0 -12   4      219.89      204.13     18.68 o 
   1 -12   4      826.78      817.37     48.04 o 
   2 -12   4       10.39        6.69     13.20 o 
  -6 -11   4       90.85       85.07     15.61 o 
  -5 -11   4      852.24      876.61     53.97 o 
  -4 -11   4       63.68       65.83     15.31 o 
  -3 -11   4       52.71       56.87     44.58 o 
  -2 -11   4      698.27      688.62     31.52 o 
  -1 -11   4      708.55      721.83     33.81 o 
   0 -11   4     3229.56     3472.69     90.34 o 
   1 -11   4        8.70        8.95      9.87 o 
   2 -11   4      568.32      559.01     35.17 o 
   3 -11   4      131.39      129.82     23.09 o 
  -7 -10   4      120.98      140.32     33.56 o 
  -6 -10   4      173.39      153.88     21.57 o 
  -5 -10   4      122.22       95.95     24.93 o 
  -4 -10   4     4287.22     4239.09     86.77 o 
  -3 -10   4       16.37       16.24      9.42 o 
  -2 -10   4        7.39        8.39      7.45 o 
  -1 -10   4     1042.72     1059.71     36.61 o 
   0 -10   4      667.38      674.71     45.69 o 
   1 -10   4      709.70      759.83     32.77 o 
   2 -10   4       17.43       10.64      8.77 o 
   3 -10   4      244.93      274.91     37.58 o 
   4 -10   4        1.41       11.47     11.92 o 
  -7  -9   4       84.26       74.79     19.51 o 
  -6  -9   4      595.07      574.01     49.64 o 
  -5  -9   4     1574.99     1540.18     81.94 o 
  -4  -9   4     3617.24     3821.20     96.89 o 
  -3  -9   4      152.50      140.79     14.44 o 
  -2  -9   4      775.12      796.16     30.64 o 
  -1  -9   4     2336.80     2373.89     73.84 o 
   0  -9   4     1215.03     1228.85     36.64 o 
   1  -9   4     1048.80     1003.45     30.83 o 
   2  -9   4      241.75      233.30     24.39 o 
   3  -9   4      144.69      153.28     31.04 o 
   4  -9   4       74.23       99.81     21.40 o 
  -7  -8   4      393.68      412.67     38.73 o 
  -6  -8   4      305.52      266.83     34.95 o 
  -5  -8   4       23.74       33.14     26.14 o 
  -4  -8   4     1079.03     1126.14     64.92 o 
  -3  -8   4     1032.63     1057.78     30.38 o 
  -2  -8   4       13.56       20.63     13.82 o 
  -1  -8   4      293.27      281.82     22.12 o 
   0  -8   4      151.44      160.18     13.93 o 
   1  -8   4       42.97       33.02     14.91 o 
   2  -8   4      288.25      312.28     16.68 o 
   3  -8   4        5.68        9.15     12.59 o 
   4  -8   4      196.08      191.45     24.84 o 
   5  -8   4       17.70       12.32     32.55 o 
  -7  -7   4       12.19       22.89     31.19 o 
  -6  -7   4      792.24      777.79     55.21 o 
  -5  -7   4     1337.27     1367.50     65.50 o 
  -4  -7   4     3488.52     3605.69    115.34 o 
  -3  -7   4       67.50       78.82     43.08 o 
  -2  -7   4     2037.96     2121.85     66.71 o 
  -1  -7   4     2096.36     2261.18     47.34 o 
   0  -7   4      824.41      800.87     27.32 o 
   1  -7   4      965.74      956.14     20.52 o 
   2  -7   4        8.42        7.83      5.61 o 
   3  -7   4     2850.92     2921.10    107.79 o 
   4  -7   4       10.72       18.75     25.07 o 
   5  -7   4      102.02      105.26     49.68 o 
   6  -7   4        8.39        4.17     20.31 o 
  -8  -6   4      927.19      968.99    115.76 o 
  -7  -6   4      115.83      138.15     40.11 o 
  -6  -6   4       13.23       21.85     26.99 o 
  -5  -6   4        0.88        2.95     16.28 o 
  -4  -6   4      459.40      444.88     33.92 o 
  -3  -6   4      436.36      418.82     28.06 o 
  -2  -6   4      756.53      825.96     35.10 o 
  -1  -6   4      215.14      304.37     17.26 o 
   0  -6   4       27.30       33.07      8.29 o 
   1  -6   4       87.14       93.33      6.74 o 
   2  -6   4       60.07       69.72      4.58 o 
   3  -6   4     2742.06     2942.63     84.87 o 
   4  -6   4       64.98       43.22     40.52 o 
   5  -6   4      414.45      414.40     53.71 o 
   6  -6   4       62.14       70.72     25.08 o 
  -8  -5   4      447.44      464.29     51.90 o 
  -7  -5   4       40.74       35.14     31.42 o 
  -6  -5   4     1183.08     1153.86     59.40 o 
  -5  -5   4      417.35      433.69     49.12 o 
  -4  -5   4     2931.68     2932.45    114.42 o 
  -3  -5   4     1926.98     1976.87     57.12 o 
  -2  -5   4     3902.39     4100.44    152.05 o 
  -1  -5   4     1060.08     1032.26     25.00 o 
   0  -5   4     1291.77     1223.71     17.84 o 
   1  -5   4      361.72      343.39     12.35 o 
   2  -5   4       51.63       42.89      4.49 o 
   3  -5   4     1014.24     1087.27     36.60 o 
   4  -5   4        8.97       12.74     14.55 o 
   5  -5   4      985.62      984.21     75.86 o 
   6  -5   4       32.51       18.54     56.91 o 
  -8  -4   4       75.12       80.77     25.91 o 
  -7  -4   4        4.09       11.06     11.33 o 
  -6  -4   4      497.85      427.20     40.86 o 
  -5  -4   4      607.41      631.42     40.13 o 
  -4  -4   4       60.18       59.53     16.95 o 
  -3  -4   4      261.95      272.12     23.74 o 
  -2  -4   4      363.44      374.02     15.52 o 
  -1  -4   4      711.78      735.83     16.56 o 
   0  -4   4      260.69      288.78      7.85 o 
   1  -4   4       52.84       61.38      4.59 o 
   2  -4   4     2479.53     2612.20     33.30 o 
   3  -4   4     4037.96     4160.86    102.95 o 
   4  -4   4      659.88      657.60     37.44 o 
   5  -4   4      298.93      304.44     43.59 o 
   6  -4   4      159.85      153.36     30.04 o 
   7  -4   4      368.92      425.05     51.92 o 
  -8  -3   4      647.28      583.58     60.66 o 
  -7  -3   4      152.88      108.86     25.23 o 
  -6  -3   4      551.02      547.85     49.61 o 
  -5  -3   4     3386.19     3519.86     99.17 o 
  -4  -3   4      805.11      793.74     42.21 o 
  -3  -3   4     1676.11     1731.15     59.55 o 
  -2  -3   4      609.50      600.35     17.30 o 
  -1  -3   4     1790.34     1820.42     68.22 o 
   0  -3   4      491.95      455.31      8.56 o 
   1  -3   4     1505.06     1533.35     19.37 o 
   2  -3   4        8.01       12.86      4.04 o 
   3  -3   4      165.71      182.39     16.47 o 
   4  -3   4      679.66      772.01     47.28 o 
   5  -3   4     1572.15     1634.92     85.79 o 
   6  -3   4       86.16       72.38     84.19 o 
   7  -3   4        2.45        2.01     26.35 o 
  -8  -2   4      169.89      178.69     25.91 o 
  -7  -2   4       49.21       44.53     46.01 o 
  -6  -2   4       18.88       11.90     10.68 o 
  -5  -2   4      367.87      374.10     27.99 o 
  -4  -2   4      559.86      598.86     34.43 o 
  -3  -2   4      147.31      196.51     13.67 o 
  -2  -2   4     1103.77     1203.93     23.41 o 
  -1  -2   4     5568.07     5391.05     34.98 o 
   0  -2   4     2565.28     2467.20     34.37 o 
   1  -2   4      145.70      143.44      4.95 o 
   2  -2   4    10200.54    10159.03    262.62 o 
   3  -2   4      536.64      535.55     19.36 o 
   4  -2   4     2044.48     2134.35     41.39 o 
   5  -2   4      107.28      106.58      7.11 o 
   6  -2   4      741.59      745.16     63.79 o 
   7  -2   4        7.39       10.77     17.92 o 
  -8  -1   4      354.29      356.87     38.96 o 
  -7  -1   4      538.17      485.21     39.64 o 
  -6  -1   4     1144.51     1145.80     53.47 o 
  -5  -1   4      681.32      740.33     37.43 o 
  -4  -1   4      640.43      617.50     35.78 o 
  -3  -1   4       36.57       25.59     20.32 o 
  -2  -1   4     3185.47     3508.23     53.06 o 
  -1  -1   4      572.14      587.24      9.61 o 
   0  -1   4      434.28      396.10     14.43 o 
   1  -1   4    14135.37    13508.20    451.14 o 
   2  -1   4      675.89      701.35     11.84 o 
   3  -1   4      247.61      241.19     10.67 o 
   4  -1   4     1890.21     2020.29     42.83 o 
   5  -1   4      630.92      614.06     25.67 o 
   6  -1   4      112.31      105.24     13.67 o 
   7  -1   4       19.29       26.14     36.34 o 
  -7   0   4        0.61        1.24     11.53 o 
  -6   0   4      183.98      188.08     23.65 o 
  -5   0   4       52.56       54.16     52.50 o 
  -4   0   4        9.84       14.60     11.06 o 
  -3   0   4      283.78      282.26     23.95 o 
  -2   0   4     6579.20     6495.76    138.06 o 
  -1   0   4    11507.25    11373.79     99.82 o 
   0   0   4     2135.00     2120.68     35.29 o 
   1   0   4       13.47       16.99      3.67 o 
   2   0   4     3217.52     3257.21     54.09 o 
   3   0   4      983.68      893.76     13.50 o 
   4   0   4     1058.62     1071.13     33.75 o 
   5   0   4     1040.09      987.69     24.61 o 
   6   0   4      550.82      529.99     44.96 o 
   7   0   4      109.06       86.02     21.71 o 
   8   0   4      295.31      331.90     54.73 o 
  -7   1   4       48.64       42.53     43.81 o 
  -6   1   4      232.81      237.54     26.53 o 
  -5   1   4     1380.78     1443.38     57.84 o 
  -4   1   4     1570.89     1494.31     49.87 o 
  -3   1   4     1041.51     1079.53     39.29 o 
  -2   1   4      251.55      249.90     12.88 o 
  -1   1   4      916.62      960.70     21.93 o 
   0   1   4     1288.42     1236.48     33.33 o 
   1   1   4    16565.18    15813.81    353.71 o 
   2   1   4      143.84      128.64      5.54 o 
   3   1   4      183.99      194.90     10.68 o 
   4   1   4     1920.02     2091.17     72.31 o 
   5   1   4      898.98      960.02     38.17 o 
   6   1   4       95.89       90.99     14.50 o 
   7   1   4      197.24      178.80     20.12 o 
   8   1   4       63.15       56.03     24.81 o 
  -7   2   4       16.77        9.63     10.39 o 
  -6   2   4      248.50      254.21     32.56 o 
  -5   2   4     1768.86     1828.87     86.58 o 
  -4   2   4      270.62      268.05     23.68 o 
  -3   2   4      442.46      476.48     30.34 o 
  -2   2   4     1792.37     1811.32     53.60 o 
  -1   2   4      474.45      440.87     12.24 o 
   0   2   4    10332.51    10289.41    101.40 o 
   1   2   4     7872.37     7624.80    113.70 o 
   2   2   4      285.83      267.34      9.97 o 
   3   2   4      258.88      225.16     11.37 o 
   4   2   4      585.62      560.29     38.53 o 
   5   2   4     2762.29     2982.43     63.17 o 
   6   2   4      216.34      204.38     22.27 o 
   7   2   4       96.53       91.41     20.85 o 
   8   2   4      446.69      454.53     40.51 o 
  -7   3   4       60.24       53.91    103.03 o 
  -6   3   4       98.91       94.94     17.73 o 
  -5   3   4       71.05       85.25     15.39 o 
  -4   3   4     3469.53     3675.79    100.69 o 
  -3   3   4     1191.24     1374.40     42.61 o 
  -2   3   4      667.73      625.20     20.09 o 
  -1   3   4        4.94        6.48      4.19 o 
   0   3   4      220.52      197.10      8.53 o 
   1   3   4     5227.30     5035.55     89.30 o 
   2   3   4      238.93      242.19      9.39 o 
   3   3   4       22.05       27.56     11.77 o 
   4   3   4      188.82      196.27     13.96 o 
   5   3   4      243.68      242.56     25.57 o 
   6   3   4       20.49       23.47     20.09 o 
   7   3   4     1894.84     1873.15     76.93 o 
   8   3   4        1.65        6.01      9.52 o 
  -6   4   4      416.73      406.66     26.62 o 
  -5   4   4      970.82      983.99     57.52 o 
  -4   4   4     1661.18     1609.46     56.21 o 
  -3   4   4       40.77       41.78     27.69 o 
  -2   4   4     2709.98     2927.51    110.40 o 
  -1   4   4      602.29      536.00     22.13 o 
   0   4   4     2012.94     1989.45     34.94 o 
   1   4   4     3460.01     3402.67    102.57 o 
   2   4   4      517.24      538.30     16.32 o 
   3   4   4     2123.18     2124.41     69.30 o 
   4   4   4      459.36      426.52     26.02 o 
   5   4   4      995.93      977.17     53.97 o 
   6   4   4       14.63       19.94     21.53 o 
   7   4   4      728.63      694.63     58.17 o 
   8   4   4      281.27      293.23     41.69 o 
  -6   5   4        8.22       10.27     21.44 o 
  -5   5   4       26.16       32.22     34.99 o 
  -4   5   4     1706.59     1701.75     62.20 o 
  -3   5   4      913.15      826.91     65.31 o 
  -2   5   4      403.74      382.88     30.52 o 
  -1   5   4      566.69      601.44     28.80 o 
   0   5   4      307.49      296.74     16.42 o 
   1   5   4       39.65       32.68     10.66 o 
   2   5   4      628.28      656.10     45.70 o 
   3   5   4      467.53      477.22     45.48 o 
   4   5   4        2.72        2.17     16.61 o 
   5   5   4        1.80        2.35     12.53 o 
   6   5   4       27.93       34.73     45.01 o 
   7   5   4     1561.26     1519.44     95.21 o 
   8   5   4       39.73       39.86     76.72 o 
  -6   6   4      442.87      439.07     68.84 o 
  -5   6   4      327.86      353.28     30.06 o 
  -4   6   4      854.24      826.19     45.14 o 
  -3   6   4      275.59      282.98     25.15 o 
  -2   6   4     2295.01     2525.22    111.34 o 
  -1   6   4       98.42       76.15      9.28 o 
   0   6   4     1044.85     1068.07     53.17 o 
   1   6   4       57.13       75.98      6.85 o 
   2   6   4     1471.10     1414.89     45.53 o 
   3   6   4     4145.08     4654.38     65.66 o 
   4   6   4     1077.22     1089.33     66.47 o 
   5   6   4     1416.93     1449.88     84.59 o 
   6   6   4      163.86      152.83     31.18 o 
   7   6   4       35.02       35.05     41.66 o 
   8   6   4      621.56      598.42     68.31 o 
  -5   7   4       27.25       35.15     60.04 o 
  -4   7   4     1430.50     1422.97     66.15 o 
  -3   7   4      241.40      234.24     22.51 o 
  -2   7   4      615.53      662.99     47.76 o 
  -1   7   4      541.68      623.79     47.19 o 
   0   7   4       19.24       25.48     13.63 o 
   1   7   4      150.83      138.29      9.66 o 
   2   7   4     2157.16     2232.19     37.78 o 
   3   7   4     1330.04     1393.49     51.77 o 
   4   7   4       45.12       40.11      8.67 o 
   5   7   4        5.65        5.77     17.89 o 
   6   7   4       26.18       34.99     37.17 o 
   7   7   4      112.09      115.83     39.74 o 
   8   7   4     1071.07      972.95     97.85 o 
  -5   8   4      609.92      658.54     74.49 o 
  -4   8   4        7.01        6.65      8.93 o 
  -3   8   4      281.33      296.43     32.06 o 
  -2   8   4      204.04      192.13     20.22 o 
  -1   8   4     1365.10     1502.56    103.32 o 
   0   8   4      496.69      435.37     29.20 o 
   1   8   4     2341.81     2281.28     74.26 o 
   2   8   4      644.04      677.28     28.68 o 
   3   8   4       97.23      100.46     10.22 o 
   4   8   4     1064.31     1109.99     39.41 o 
   5   8   4     2315.60     2351.55     75.48 o 
   6   8   4       80.32      106.02    104.02 o 
   7   8   4       54.69       36.81     57.30 o 
   8   8   4       11.35       15.14     47.86 o 
  -4   9   4       13.37        8.25     18.61 o 
  -3   9   4      244.62      245.92     26.78 o 
  -2   9   4      126.12      124.52     20.27 o 
  -1   9   4      365.85      367.82     31.78 o 
   0   9   4       45.74       55.99     51.19 o 
   1   9   4      420.43      365.73     22.06 o 
   2   9   4      702.67      709.76     24.83 o 
   3   9   4      238.49      230.89     14.17 o 
   4   9   4      540.40      554.55     28.44 o 
   5   9   4      225.41      246.96     20.52 o 
   6   9   4       25.75       25.78      8.75 o 
   7   9   4      625.90      589.30     29.93 o 
  -4  10   4       36.80       48.34    107.95 o 
  -3  10   4      493.49      475.63     29.96 o 
  -2  10   4      115.78       99.42     19.54 o 
  -1  10   4      649.13      718.34     47.03 o 
   0  10   4      677.50      673.22     58.47 o 
   1  10   4     2059.53     1884.73    111.69 o 
   2  10   4       12.83       10.77      6.82 o 
   3  10   4        7.89        4.89      7.22 o 
   4  10   4     1881.92     1998.49     58.85 o 
   5  10   4       99.75       89.65     12.14 o 
   6  10   4      155.25      175.02     28.56 o 
   7  10   4        1.03       -0.70     30.66 o 
  -3  11   4       42.26       33.90     62.32 o 
  -2  11   4      126.82      101.69     20.73 o 
  -1  11   4      522.87      506.29     36.04 o 
   0  11   4       12.11       16.15     19.24 o 
   1  11   4      100.73       77.27     17.54 o 
   2  11   4      710.14      695.55     29.53 o 
   3  11   4      350.32      360.74     24.15 o 
   4  11   4      208.30      205.00     26.65 o 
   5  11   4      448.66      436.69     41.12 o 
   6  11   4      365.58      329.94     34.79 o 
   7  11   4       50.02       56.54     74.56 o 
  -2  12   4      100.28       90.64     86.86 o 
  -1  12   4       99.24       83.51     25.05 o 
   0  12   4      292.79      340.35     35.64 o 
   1  12   4     1571.03     1473.75     72.66 o 
   2  12   4       12.33       10.86     12.58 o 
   3  12   4       82.27       95.33     21.10 o 
   4  12   4       78.29       94.34     31.16 o 
   5  12   4      470.32      466.96     36.63 o 
   6  12   4       19.12       23.31     32.27 o 
  -1  13   4       18.28       21.17     30.76 o 
   0  13   4      418.65      352.90     38.03 o 
   1  13   4       25.58       23.41     36.11 o 
   2  13   4       36.17       31.59     37.42 o 
   3  13   4      158.12      185.76     27.12 o 
   4  13   4      231.87      222.80     29.91 o 
   5  13   4      163.34      163.98     36.87 o 
   0  14   4     1031.37     1021.75     86.07 o 
   1  14   4      219.31      204.71     26.16 o 
   2  14   4      113.42       84.42     25.49 o 
   3  14   4        1.11        6.62     10.92 o 
   4  14   4        8.00        3.59     11.83 o 
  -3 -14   5        3.56        6.53      8.31 o 
  -2 -14   5      333.39      347.66     30.97 o 
  -1 -14   5      217.20      197.91     19.31 o 
  -5 -13   5      651.19      639.57     47.52 o 
  -4 -13   5      154.55      167.49     20.34 o 
  -3 -13   5        9.52        9.04      7.99 o 
  -2 -13   5      104.80       96.84     19.09 o 
  -1 -13   5      143.21      151.34     18.61 o 
   0 -13   5      166.21      175.94     24.94 o 
   1 -13   5       13.06       12.62     13.91 o 
  -5 -12   5        9.12        7.28     11.40 o 
  -4 -12   5      140.35      153.61     19.42 o 
  -3 -12   5      156.55      144.90     17.43 o 
  -2 -12   5     1507.33     1498.47     78.22 o 
  -1 -12   5       40.27       44.45     31.50 o 
   0 -12   5      142.85      131.13     13.89 o 
   1 -12   5      276.71      274.01     29.80 o 
   2 -12   5      396.03      429.19     38.36 o 
  -6 -11   5      526.72      490.63     35.70 o 
  -5 -11   5      192.57      213.16     21.54 o 
  -4 -11   5        5.82        5.69     10.89 o 
  -3 -11   5      341.28      328.21     23.45 o 
  -2 -11   5      159.78      162.70     18.29 o 
  -1 -11   5      592.41      565.55     28.48 o 
   0 -11   5        7.03        7.56      9.54 o 
   1 -11   5       23.04       16.76     12.55 o 
   2 -11   5      180.05      168.73     28.73 o 
   3 -11   5       39.38       36.01     37.14 o 
  -6 -10   5      625.39      616.32     49.19 o 
  -5 -10   5       17.30       12.51     10.18 o 
  -4 -10   5      121.62      112.12     13.84 o 
  -3 -10   5      974.27      954.67     39.95 o 
  -2 -10   5     2619.11     2716.42     80.66 o 
  -1 -10   5      525.05      576.14     40.56 o 
   0 -10   5      160.38      159.83     14.07 o 
   1 -10   5      185.43      177.24     15.84 o 
   2 -10   5     1027.26     1097.39     54.83 o 
   3 -10   5      537.13      573.42     40.49 o 
   4 -10   5      217.92      203.30     29.07 o 
  -7  -9   5      124.91      109.91     28.86 o 
  -6  -9   5      589.37      591.23     49.90 o 
  -5  -9   5      344.31      325.09     30.21 o 
  -4  -9   5       55.21       57.22     34.29 o 
  -3  -9   5       39.99       51.04     29.85 o 
  -2  -9   5        4.32        6.30      7.10 o 
  -1  -9   5      685.09      656.41     32.60 o 
   0  -9   5      224.97      238.14     15.78 o 
   1  -9   5        0.25        3.32      5.33 o 
   2  -9   5        0.39       -1.22     12.90 o 
   3  -9   5       22.42       18.71     14.67 o 
   4  -9   5       22.72       22.08     37.75 o 
  -7  -8   5      569.75      570.05     45.08 o 
  -6  -8   5     1233.47     1268.49     66.96 o 
  -5  -8   5      211.75      231.00     30.62 o 
  -4  -8   5       10.02        7.87      9.59 o 
  -3  -8   5     3874.52     3997.10     89.24 o 
  -2  -8   5     2370.76     2342.23     51.22 o 
  -1  -8   5      950.10      973.48     27.47 o 
   0  -8   5     1248.54     1280.29     30.08 o 
   1  -8   5     1157.83     1197.67     28.71 o 
   2  -8   5       13.63       16.25     10.84 o 
   3  -8   5      307.14      332.88     26.46 o 
   4  -8   5      526.80      485.63     34.37 o 
   5  -8   5      314.49      286.80     37.01 o 
  -7  -7   5        6.39        1.26     17.08 o 
  -6  -7   5      372.25      345.75     37.16 o 
  -5  -7   5       53.52       69.08     51.92 o 
  -4  -7   5     2059.03     2110.45     69.19 o 
  -3  -7   5       21.30       27.04     19.22 o 
  -2  -7   5      169.48      158.74     15.90 o 
  -1  -7   5       88.78       76.31     11.76 o 
   0  -7   5      940.06     1012.55     31.68 o 
   1  -7   5       41.99       47.09      6.35 o 
   2  -7   5       37.30       33.18      5.11 o 
   3  -7   5     1304.54     1300.97     55.50 o 
   4  -7   5       51.58       40.93     41.61 o 
   5  -7   5       48.29       66.01     24.11 o 
  -7  -6   5      222.94      295.51     70.05 o 
  -6  -6   5     3367.57     3200.64    239.95 o 
  -5  -6   5     1440.70     1452.14     62.14 o 
  -4  -6   5      907.36      902.75     43.24 o 
  -3  -6   5     1176.24     1182.72     43.71 o 
  -2  -6   5      852.52      816.08     27.34 o 
  -1  -6   5     1104.54     1112.03     29.88 o 
   0  -6   5     1972.20     2001.78     29.58 o 
   1  -6   5     1094.85     1073.71     22.03 o 
   2  -6   5      817.16      802.53     25.53 o 
   3  -6   5       28.63       42.78     38.73 o 
   4  -6   5     2163.43     2086.83     82.12 o 
   5  -6   5        3.20        4.38     13.61 o 
   6  -6   5      177.65      163.16     33.13 o 
  -7  -5   5       65.26       52.01     63.59 o 
  -6  -5   5       33.32       11.08     10.84 o 
  -5  -5   5      911.98      857.48     86.71 o 
  -4  -5   5     1095.52     1081.54     45.40 o 
  -3  -5   5       75.39       58.92     13.71 o 
  -2  -5   5      115.99      128.25     11.60 o 
  -1  -5   5      714.42      781.18     19.35 o 
   0  -5   5       32.03       37.75      6.47 o 
   1  -5   5      622.24      640.21     20.15 o 
   2  -5   5     1270.57     1316.02     25.31 o 
   3  -5   5       91.83       95.61     18.23 o 
   4  -5   5      186.08      175.25     19.70 o 
   5  -5   5       73.39       72.39     21.70 o 
   6  -5   5      216.72      240.65     38.34 o 
  -8  -4   5       89.86       83.78     25.64 o 
  -7  -4   5     1720.80     1712.75     63.22 o 
  -6  -4   5      544.89      600.09     40.81 o 
  -5  -4   5     1315.43     1210.27     51.42 o 
  -4  -4   5      822.01      794.69     43.01 o 
  -3  -4   5      542.10      508.19     32.28 o 
  -2  -4   5     2511.86     2546.06     66.25 o 
  -1  -4   5     1928.17     1882.35     54.43 o 
   0  -4   5      436.37      391.34      9.87 o 
   1  -4   5     1854.46     1931.77     20.53 o 
   2  -4   5     2770.95     2950.13     40.92 o 
   3  -4   5     1987.37     1934.66     59.65 o 
   4  -4   5      907.93      912.45     41.24 o 
   5  -4   5      135.11      112.80     26.14 o 
   6  -4   5       14.52        8.10     18.63 o 
   7  -4   5       83.75       34.89     93.35 o 
  -7  -3   5      165.40      178.84     23.45 o 
  -6  -3   5      143.99      117.44     23.30 o 
  -5  -3   5     1698.76     1684.19     60.88 o 
  -4  -3   5       51.68       45.64     26.25 o 
  -3  -3   5       12.39        4.08      3.71 o 
  -2  -3   5     2055.79     2238.87     57.19 o 
  -1  -3   5        2.37        3.45      3.40 o 
   0  -3   5      245.81      255.82      8.33 o 
   1  -3   5     1987.01     2163.68     40.99 o 
   2  -3   5     1465.32     1441.22     35.55 o 
   3  -3   5      218.88      219.75     13.20 o 
   4  -3   5       40.37       38.28      4.90 o 
   5  -3   5        6.72       10.25     20.05 o 
   6  -3   5      628.83      656.24     61.45 o 
   7  -3   5      491.55      503.53     59.63 o 
  -7  -2   5      511.32      483.93     41.08 o 
  -6  -2   5     1047.98     1076.03     53.77 o 
  -5  -2   5      909.09      871.84     49.39 o 
  -4  -2   5      705.12      732.31     48.88 o 
  -3  -2   5      768.43      740.15     39.66 o 
  -2  -2   5     5813.48     5832.28     60.92 o 
  -1  -2   5      628.59      605.37     14.86 o 
   0  -2   5     3022.79     3002.98     51.64 o 
   1  -2   5       19.23       23.92      3.09 o 
   2  -2   5     3975.76     3962.62     41.63 o 
   3  -2   5       44.22       27.95      6.01 o 
   4  -2   5      448.10      427.51     18.20 o 
   5  -2   5      218.92      218.44     10.32 o 
   6  -2   5       87.45       56.72     66.65 o 
   7  -2   5       28.65       18.78     51.91 o 
  -7  -1   5      219.73      188.96     23.57 o 
  -6  -1   5       78.75       72.28     19.18 o 
  -5  -1   5       78.48       76.90     15.45 o 
  -4  -1   5      202.64      238.26     26.82 o 
  -3  -1   5        3.40        2.67      7.47 o 
  -2  -1   5     3141.11     3241.50     89.19 o 
  -1  -1   5       52.48       48.82      3.90 o 
   0  -1   5      710.71      692.21     16.00 o 
   1  -1   5       60.95       50.67      3.22 o 
   2  -1   5     1955.66     1867.04     33.20 o 
   3  -1   5     5046.70     5305.06     56.70 o 
   4  -1   5      174.03      175.60     13.78 o 
   5  -1   5       14.13       16.08      4.77 o 
   6  -1   5      630.49      604.79     35.80 o 
   7  -1   5      982.60     1066.67     72.36 o 
  -7   0   5      295.91      262.33     24.89 o 
  -6   0   5      863.42      925.34     53.24 o 
  -5   0   5      903.74      919.52     51.73 o 
  -4   0   5      933.06      907.21     46.10 o 
  -3   0   5     1026.60     1060.20     36.09 o 
  -2   0   5      628.51      598.28     17.63 o 
  -1   0   5     3265.03     3166.29    101.32 o 
   0   0   5     5887.29     5722.79    123.32 o 
   1   0   5       22.11       21.73      3.29 o 
   2   0   5      485.15      517.73     11.15 o 
   3   0   5     2249.37     2398.65     44.93 o 
   4   0   5     1252.55     1297.06     33.22 o 
   5   0   5        3.10        3.44      3.70 o 
   6   0   5      363.79      349.67     30.57 o 
   7   0   5       82.05       64.16     69.24 o 
   8   0   5        2.04        6.27     10.47 o 
  -7   1   5      237.26      230.90     24.32 o 
  -6   1   5        2.18       -3.08     13.48 o 
  -5   1   5      243.24      216.53     22.49 o 
  -4   1   5      134.81      137.49     16.41 o 
  -3   1   5      628.33      607.08     37.59 o 
  -2   1   5     5170.14     5362.03     59.17 o 
  -1   1   5      578.93      554.12     16.21 o 
   0   1   5      730.39      754.73     11.36 o 
   1   1   5       14.57       15.21      7.29 o 
   2   1   5     4930.77     4789.46     52.60 o 
   3   1   5     2553.64     2586.87     26.73 o 
   4   1   5      383.95      342.52     24.93 o 
   5   1   5      821.94      786.93     38.74 o 
   6   1   5      631.91      641.22     54.29 o 
   7   1   5     1001.69      977.81     66.40 o 
   8   1   5      200.21      205.28     36.79 o 
  -7   2   5      135.01      117.50     22.34 o 
  -6   2   5     1230.97     1274.21     60.01 o 
  -5   2   5       75.44       65.70     22.50 o 
  -4   2   5     3337.24     3390.73     66.77 o 
  -3   2   5       45.65       42.56     31.60 o 
  -2   2   5     2277.12     2556.14     50.23 o 
  -1   2   5     2681.53     2706.47     46.62 o 
   0   2   5     2759.50     2919.36     44.21 o 
   1   2   5       16.85       20.84      3.55 o 
   2   2   5       46.22       37.93      4.10 o 
   3   2   5       22.84       14.29      7.63 o 
   4   2   5      654.52      646.66     37.29 o 
   5   2   5      247.52      247.22     24.63 o 
   6   2   5        3.31        8.28     11.00 o 
   7   2   5      260.79      256.66     29.34 o 
   8   2   5       10.70       12.19     26.22 o 
  -7   3   5       35.22       30.78     63.10 o 
  -6   3   5     1217.00     1145.09     77.49 o 
  -5   3   5      348.52      332.45     36.71 o 
  -4   3   5      313.16      325.28     30.01 o 
  -3   3   5     2538.40     2845.18     78.23 o 
  -2   3   5      836.35      850.74     33.79 o 
  -1   3   5      906.61      877.39     43.55 o 
   0   3   5       51.82       52.13      6.52 o 
   1   3   5      944.12      981.60     22.80 o 
   2   3   5     2233.27     2262.62     47.17 o 
   3   3   5     2765.60     2858.26     80.71 o 
   4   3   5     3517.99     3550.01     91.45 o 
   5   3   5      552.66      485.72     50.32 o 
   6   3   5      367.70      369.06     37.63 o 
   7   3   5     1597.30     1574.84     74.27 o 
   8   3   5       69.12       70.82     18.57 o 
  -6   4   5      630.14      621.94     36.80 o 
  -5   4   5      580.80      576.43     37.87 o 
  -4   4   5     1310.51     1263.43     51.95 o 
  -3   4   5      247.12      239.13     23.25 o 
  -2   4   5      272.87      278.97     23.05 o 
  -1   4   5      202.97      151.76     16.70 o 
   0   4   5     1513.80     1528.63     75.12 o 
   1   4   5      140.57      135.74      8.26 o 
   2   4   5      146.86      131.75     20.10 o 
   3   4   5       64.96       70.22      6.92 o 
   4   4   5        0.52        1.67      3.25 o 
   5   4   5       89.22       82.15     65.71 o 
   6   4   5        1.31        3.92     11.00 o 
   7   4   5      127.87      109.67     28.57 o 
   8   4   5      205.05      156.33     35.50 o 
  -6   5   5      326.22      332.41     47.96 o 
  -5   5   5        3.99        3.71      7.49 o 
  -4   5   5       96.27       90.15     19.88 o 
  -3   5   5     1057.96     1065.75     46.96 o 
  -2   5   5       65.45       66.75     27.87 o 
  -1   5   5     2263.42     2089.64     96.37 o 
   0   5   5     1609.51     1522.46     47.04 o 
   1   5   5    11834.00    12472.97    313.24 o 
   2   5   5     1346.18     1547.59     51.21 o 
   3   5   5     6175.10     6187.83    129.44 o 
   4   5   5     1142.64     1028.97     40.95 o 
   5   5   5       83.90       84.74     33.20 o 
   6   5   5      613.92      648.73     82.18 o 
   7   5   5      573.57      624.09     61.80 o 
   8   5   5       62.67       55.29     91.19 o 
  -6   6   5      220.60      224.18     45.26 o 
  -5   6   5      255.61      261.28     24.77 o 
  -4   6   5      173.43      170.29     23.51 o 
  -3   6   5      915.92      919.29     45.16 o 
  -2   6   5      161.32      175.72     21.31 o 
  -1   6   5        9.16        5.60      4.33 o 
   0   6   5      931.50      919.01     48.47 o 
   1   6   5       58.05       66.16     11.53 o 
   2   6   5      235.26      207.36     20.86 o 
   3   6   5        1.32        0.98      0.90 o 
   4   6   5      271.07      244.34     17.95 o 
   5   6   5        4.80        2.87      2.97 o 
   6   6   5      679.92      682.50     63.33 o 
   7   6   5      145.91      135.59     35.21 o 
   8   6   5        5.55        5.79     22.55 o 
  -5   7   5       60.35       65.43     63.27 o 
  -4   7   5      655.51      648.72     40.60 o 
  -3   7   5       13.86       18.26     19.17 o 
  -2   7   5     1851.31     1877.56     81.98 o 
  -1   7   5     1618.54     1753.36     94.63 o 
   0   7   5     1552.11     1582.72     64.88 o 
   1   7   5      406.83      411.24     20.59 o 
   2   7   5     1534.17     1578.64     59.63 o 
   3   7   5     2000.49     2015.22     77.29 o 
   4   7   5      571.26      587.98     19.87 o 
   5   7   5       88.69       67.23     17.21 o 
   6   7   5       79.73       85.96    100.35 o 
   7   7   5     1012.51     1017.66    119.44 o 
   8   7   5      515.58      604.95     80.15 o 
  -5   8   5      276.20      267.68     44.04 o 
  -4   8   5      536.36      509.75     32.82 o 
  -3   8   5       57.43       49.35     23.21 o 
  -2   8   5       75.80       82.13     48.33 o 
  -1   8   5      151.97      154.01     22.88 o 
   0   8   5      265.16      242.00     16.95 o 
   1   8   5       15.34       20.84     13.78 o 
   2   8   5      204.12      191.39     20.83 o 
   3   8   5        7.54        9.58      9.91 o 
   4   8   5      126.74      125.25     12.89 o 
   5   8   5       46.57       32.61     10.93 o 
   6   8   5      502.82      479.68     57.90 o 
   7   8   5      589.02      564.01     56.56 o 
   8   8   5      108.30       92.60     82.00 o 
  -4   9   5        5.73       11.15     21.19 o 
  -3   9   5      358.03      359.86     31.32 o 
  -2   9   5      981.71      956.02     55.88 o 
  -1   9   5      844.09      856.35     47.39 o 
   0   9   5      306.00      286.59     17.32 o 
   1   9   5       71.85       62.84     16.59 o 
   2   9   5     1547.06     1564.92     68.21 o 
   3   9   5     1037.55     1056.71     53.09 o 
   4   9   5      832.21      847.92     47.30 o 
   5   9   5       19.66       18.89      5.48 o 
   6   9   5       76.23       62.13     77.41 o 
   7   9   5      368.25      383.67     62.42 o 
  -3  10   5       77.39       87.02     20.00 o 
  -2  10   5       80.02       66.24     21.74 o 
  -1  10   5      172.25      159.24     24.43 o 
   0  10   5       66.78       67.92     23.92 o 
   1  10   5       96.15       68.87     16.57 o 
   2  10   5     1249.91     1193.40     57.04 o 
   3  10   5       69.12       64.12     36.51 o 
   4  10   5      118.29      118.62     27.95 o 
   5  10   5      627.64      583.11     45.20 o 
   6  10   5     2113.47     2138.08     92.80 o 
   7  10   5       56.14       46.77     98.29 o 
  -3  11   5       12.22       19.04     36.74 o 
  -2  11   5      353.34      359.58     34.23 o 
  -1  11   5     1031.52     1040.40     66.12 o 
   0  11   5      572.18      544.51     39.74 o 
   1  11   5       22.70       12.59     17.00 o 
   2  11   5      474.08      464.41     43.18 o 
   3  11   5      151.00      171.07     31.52 o 
   4  11   5      566.72      557.95     48.54 o 
   5  11   5        9.36       13.92     14.04 o 
   6  11   5       59.86       59.66     34.89 o 
   7  11   5       42.21       41.53     58.58 o 
  -2  12   5      104.55      106.47     36.12 o 
  -1  12   5        0.28        0.29     13.52 o 
   0  12   5      101.08       82.98     18.53 o 
   1  12   5       34.69       31.40     31.53 o 
   2  12   5      439.60      440.45     36.75 o 
   3  12   5      195.09      181.59     25.79 o 
   4  12   5      180.10      182.80     28.42 o 
   5  12   5      160.93      166.13     28.53 o 
   6  12   5      303.91      305.65     42.45 o 
  -1  13   5      493.64      454.97     47.25 o 
   0  13   5        6.86        6.81     19.77 o 
   1  13   5       25.03       16.72     29.04 o 
   2  13   5       22.82        7.85     20.35 o 
   3  13   5     1272.77     1229.77     59.54 o 
   4  13   5      102.92      114.54     28.46 o 
   5  13   5        5.45        6.29     12.18 o 
   1  14   5      273.31      293.69     35.83 o 
   2  14   5      402.02      402.80     43.49 o 
   3  14   5      692.88      603.49     65.64 o 
   4  14   5       20.82       23.07     33.70 o 
  -4 -13   6       31.10       25.06     32.16 o 
  -3 -13   6      357.82      364.95     28.86 o 
  -2 -13   6        2.30        3.79      8.43 o 
  -1 -13   6      104.47      106.00     22.27 o 
   0 -13   6       81.42       79.71     19.61 o 
  -5 -12   6      155.36      145.32     18.68 o 
  -4 -12   6      227.28      218.54     19.85 o 
  -3 -12   6      247.86      221.07     19.94 o 
  -2 -12   6      526.13      560.14     37.19 o 
  -1 -12   6      342.26      318.41     21.20 o 
   0 -12   6       70.67       62.11     10.93 o 
   1 -12   6      128.19      119.38     19.48 o 
   2 -12   6      349.38      344.49     37.81 o 
  -6 -11   6        1.17        4.51     10.11 o 
  -5 -11   6        4.75        2.78     11.90 o 
  -4 -11   6      256.64      230.47     23.16 o 
  -3 -11   6      918.09      961.71     41.16 o 
  -2 -11   6        5.42        5.82      6.02 o 
  -1 -11   6      697.44      692.59     32.01 o 
   0 -11   6      157.50      179.49     17.30 o 
   1 -11   6       98.25      103.62     23.59 o 
   2 -11   6      299.62      308.09     29.12 o 
   3 -11   6      185.59      191.36     25.07 o 
  -6 -10   6      351.74      360.66     37.79 o 
  -5 -10   6      432.67      448.59     30.89 o 
  -4 -10   6      296.77      285.77     24.34 o 
  -3 -10   6      113.53      107.93     20.22 o 
  -2 -10   6      946.97      963.82     43.97 o 
  -1 -10   6       79.21       83.75     12.85 o 
   0 -10   6      720.88      715.59     33.19 o 
   1 -10   6      418.17      397.42     22.68 o 
   2 -10   6       29.31       26.74     22.13 o 
   3 -10   6       76.70       73.18     22.62 o 
  -7  -9   6      193.17      178.45     30.05 o 
  -6  -9   6       76.94       76.94     26.18 o 
  -5  -9   6      807.93      754.74     48.78 o 
  -4  -9   6       31.54       48.63     25.91 o 
  -3  -9   6      660.49      641.42     44.81 o 
  -2  -9   6      423.38      432.42     26.70 o 
  -1  -9   6      740.28      737.61     34.13 o 
   0  -9   6       63.63       58.73     13.13 o 
   1  -9   6     1136.35     1187.09     40.26 o 
   2  -9   6      855.82      895.12     48.09 o 
   3  -9   6      449.36      406.39     33.13 o 
   4  -9   6      231.40      221.91     27.58 o 
  -7  -8   6      488.61      515.41     49.73 o 
  -6  -8   6      617.89      666.37     68.08 o 
  -5  -8   6      936.92      887.67     62.90 o 
  -4  -8   6      111.33       96.89     24.30 o 
  -3  -8   6     1853.94     1848.23     58.95 o 
  -2  -8   6      164.89      165.71     14.88 o 
  -1  -8   6      176.91      178.61     15.06 o 
   0  -8   6       81.47       87.57     17.75 o 
   1  -8   6      707.33      660.66     26.97 o 
   2  -8   6        0.12        1.20      3.23 o 
   3  -8   6      464.68      462.86     33.56 o 
   4  -8   6      171.37      159.62     23.60 o 
   5  -8   6        4.30       12.40     28.08 o 
  -7  -7   6      720.65      753.48     60.64 o 
  -6  -7   6       70.22       88.56     61.73 o 
  -5  -7   6      342.89      350.05     33.36 o 
  -4  -7   6       21.28       28.89     19.01 o 
  -3  -7   6     3961.88     3697.00    363.16 o 
  -2  -7   6      281.98      295.73     18.99 o 
  -1  -7   6     1936.78     2091.84     37.39 o 
   0  -7   6       60.19       55.94     15.61 o 
   1  -7   6     1642.42     1677.11     51.03 o 
   2  -7   6     2921.24     2665.33    207.89 o 
   3  -7   6     1228.57     1230.78     55.51 o 
   4  -7   6      263.17      252.81     28.90 o 
   5  -7   6        5.12        4.18     17.08 o 
  -7  -6   6      503.15      461.04     61.54 o 
  -6  -6   6      996.44     1053.94     56.09 o 
  -5  -6   6      319.20      312.81     35.68 o 
  -4  -6   6       22.01       20.37     16.49 o 
  -3  -6   6        7.97       13.95     18.60 o 
  -2  -6   6      317.80      316.95     19.85 o 
  -1  -6   6      113.41      113.61     12.93 o 
   0  -6   6      637.42      625.89     21.97 o 
   1  -6   6       19.27       22.98      9.72 o 
   2  -6   6       59.78       57.22      5.30 o 
   3  -6   6       33.70       48.54     43.75 o 
   4  -6   6       17.66       19.95     26.20 o 
   5  -6   6       45.13       67.24     23.13 o 
   6  -6   6       35.78       24.94     58.87 o 
  -7  -5   6      876.35      815.67     56.57 o 
  -6  -5   6      182.56      197.15     25.92 o 
  -5  -5   6       97.50       94.90    104.66 o 
  -4  -5   6     1559.15     1582.57     64.94 o 
  -3  -5   6     3070.21     3234.14     88.48 o 
  -2  -5   6     1679.62     1582.88     33.23 o 
  -1  -5   6     1389.12     1398.62     32.31 o 
   0  -5   6     4231.37     4525.46     65.87 o 
   1  -5   6      487.33      460.33     15.40 o 
   2  -5   6     2044.39     2102.14     38.31 o 
   3  -5   6      896.74      888.15     37.83 o 
   4  -5   6      161.13      145.02     18.95 o 
   5  -5   6      135.95      145.78     27.69 o 
   6  -5   6      272.28      321.64     41.33 o 
  -7  -4   6      188.03      169.34     23.63 o 
  -6  -4   6     1069.38     1150.43     64.12 o 
  -5  -4   6      154.52      145.28     30.51 o 
  -4  -4   6      233.94      237.90     29.44 o 
  -3  -4   6      131.24      100.09     32.59 o 
  -2  -4   6      940.57      948.65     36.58 o 
  -1  -4   6      660.58      777.76     16.73 o 
   0  -4   6       26.76       53.54     10.34 o 
   1  -4   6        4.74        3.85      3.29 o 
   2  -4   6        3.23        5.90      3.44 o 
   3  -4   6      217.26      208.73     10.25 o 
   4  -4   6      271.98      284.67     23.88 o 
   5  -4   6       16.30       32.18     44.48 o 
   6  -4   6      321.90      329.01     37.11 o 
  -7  -3   6      846.31      831.51     46.14 o 
  -6  -3   6      178.30      192.21     23.39 o 
  -5  -3   6     2487.76     2542.55     86.03 o 
  -4  -3   6      939.45      960.19     35.42 o 
  -3  -3   6     1589.73     1693.85     44.22 o 
  -2  -3   6     3154.33     2958.31    119.07 o 
  -1  -3   6     4252.18     4285.82    135.14 o 
   0  -3   6     3673.80     3859.08     96.71 o 
   1  -3   6       15.26       26.55      8.13 o 
   2  -3   6     6870.54     6775.03     71.40 o 
   3  -3   6      426.89      417.34     16.25 o 
   4  -3   6        5.19        4.89      3.72 o 
   5  -3   6       35.74       31.77     40.54 o 
   6  -3   6      602.26      605.86     65.47 o 
   7  -3   6      169.90      167.41     32.79 o 
  -7  -2   6      117.81       88.21     44.80 o 
  -6  -2   6        4.48        0.69     13.82 o 
  -5  -2   6      528.13      502.88     39.69 o 
  -4  -2   6      233.63      270.31     24.54 o 
  -3  -2   6      136.14      143.97     15.79 o 
  -2  -2   6     1355.30     1482.03     30.93 o 
  -1  -2   6      226.90      257.41     14.69 o 
   0  -2   6     2115.79     2107.33     64.38 o 
   1  -2   6      165.73      199.46      8.41 o 
   2  -2   6       96.61      102.69      5.80 o 
   3  -2   6      154.81      139.77      9.01 o 
   4  -2   6     1203.23     1213.34     21.11 o 
   5  -2   6      174.04      185.63     13.53 o 
   6  -2   6     1045.10     1018.86     94.50 o 
   7  -2   6      146.08      124.35     32.06 o 
  -7  -1   6      711.51      690.45     52.31 o 
  -6  -1   6      369.86      386.62     31.69 o 
  -5  -1   6      459.03      417.63     33.66 o 
  -4  -1   6     1308.10     1257.24     45.62 o 
  -3  -1   6     2502.09     2608.89    167.03 o 
  -2  -1   6     8771.20     8911.48     69.32 o 
  -1  -1   6     1797.66     1761.89     33.18 o 
   0  -1   6       77.36       73.45      8.28 o 
   1  -1   6      968.64      966.01     15.63 o 
   2  -1   6     7426.66     7409.02     51.35 o 
   3  -1   6       27.70       35.92      4.73 o 
   4  -1   6      216.60      208.11     12.86 o 
   5  -1   6      840.72      780.32     31.75 o 
   6  -1   6      762.40      727.51     38.82 o 
   7  -1   6      240.71      228.67     35.86 o 
  -7   0   6       50.18       59.76     20.96 o 
  -6   0   6       34.68       38.08     38.52 o 
  -5   0   6      463.01      406.31     38.43 o 
  -4   0   6      970.29     1009.52     44.59 o 
  -3   0   6      114.37      109.24     13.36 o 
  -2   0   6       12.92       19.89     12.12 o 
  -1   0   6       10.57        7.93      4.02 o 
   0   0   6      402.21      451.60      9.78 o 
   1   0   6     1330.16     1341.17     25.31 o 
   2   0   6      829.48      804.52     15.13 o 
   3   0   6     2712.71     2925.17     82.66 o 
   4   0   6       10.56       10.48      7.16 o 
   5   0   6      916.16      875.27     50.05 o 
   6   0   6     1125.46     1032.01     73.60 o 
   7   0   6      989.48      946.27     66.94 o 
  -7   1   6      763.55      806.81     56.23 o 
  -6   1   6     1512.05     1461.91     72.96 o 
  -5   1   6     1448.14     1518.50     69.48 o 
  -4   1   6      165.78      180.92     20.64 o 
  -3   1   6     2798.73     2910.31     89.38 o 
  -2   1   6     1219.90     1097.20     26.60 o 
  -1   1   6     5918.62     6221.59    138.32 o 
   0   1   6      594.53      687.55     21.27 o 
   1   1   6       43.66       35.33      5.30 o 
   2   1   6      497.50      501.37     14.48 o 
   3   1   6     1325.68     1313.26     34.40 o 
   4   1   6       90.07       78.25     17.70 o 
   5   1   6      159.93      163.14     20.12 o 
   6   1   6      492.54      502.72     42.82 o 
   7   1   6        0.28        0.22      9.68 o 
   8   1   6       12.13        9.93     13.15 o 
  -7   2   6       17.53        8.36     17.16 o 
  -6   2   6       30.34       30.69     33.21 o 
  -5   2   6        1.69       -1.56     14.52 o 
  -4   2   6      155.66      131.39     22.36 o 
  -3   2   6       55.55       48.96     34.74 o 
  -2   2   6      714.55      750.80     41.84 o 
  -1   2   6      274.01      267.97     15.79 o 
   0   2   6      276.04      242.94      8.88 o 
   1   2   6     3021.96     3009.11    107.62 o 
   2   2   6     3147.71     3187.88     66.44 o 
   3   2   6     1815.92     1717.06     79.12 o 
   4   2   6     1033.35     1025.38     95.23 o 
   5   2   6      358.96      374.60     35.55 o 
   6   2   6     1165.06     1151.17     59.16 o 
   7   2   6      174.66      187.83     24.22 o 
   8   2   6      224.03      187.67     40.69 o 
  -6   3   6      536.66      546.44     41.43 o 
  -5   3   6     1754.36     1759.90     79.83 o 
  -4   3   6       10.72       12.52     14.81 o 
  -3   3   6      574.01      610.57     34.94 o 
  -2   3   6      590.75      628.76     38.84 o 
  -1   3   6      876.54      805.38     25.42 o 
   0   3   6      480.77      512.22     16.24 o 
   1   3   6       43.02       46.75      5.35 o 
   2   3   6     1200.37     1193.91     16.44 o 
   3   3   6     3127.49     3258.48     61.87 o 
   4   3   6       21.31       22.18     19.13 o 
   5   3   6       22.82       33.05     36.49 o 
   6   3   6        4.26        9.01     11.84 o 
   7   3   6       95.25      106.54     33.02 o 
   8   3   6       16.63       11.35     35.12 o 
  -6   4   6        0.45        0.09     12.40 o 
  -5   4   6      200.34      183.72     22.66 o 
  -4   4   6      493.07      448.39     41.95 o 
  -3   4   6      786.59      776.53     40.09 o 
  -2   4   6     2138.04     2203.85     67.36 o 
  -1   4   6      961.04     1056.59     68.65 o 
   0   4   6      105.57       69.16     10.64 o 
   1   4   6     3092.10     3031.64    145.41 o 
   2   4   6     5227.37     5381.30    135.33 o 
   3   4   6      344.40      317.21     19.68 o 
   4   4   6      437.61      447.33     25.88 o 
   5   4   6      271.60      262.06     37.23 o 
   6   4   6     2003.32     1850.50    108.62 o 
   7   4   6      511.65      442.50     50.08 o 
   8   4   6        4.40        2.73     14.22 o 
  -6   5   6      455.72      481.62     61.56 o 
  -5   5   6      189.32      197.27     31.14 o 
  -4   5   6       28.41       35.80     29.98 o 
  -3   5   6      324.25      330.52     35.93 o 
  -2   5   6     1682.70     1768.74     48.80 o 
  -1   5   6       52.47       46.21     13.17 o 
   0   5   6      282.13      264.52     20.79 o 
   1   5   6     1186.78     1240.59     62.22 o 
   2   5   6     5849.97     5777.66    111.43 o 
   3   5   6       20.32       17.09      5.77 o 
   4   5   6        0.09        0.84      3.50 o 
   5   5   6      364.70      328.73     27.45 o 
   6   5   6        2.30        3.82     22.17 o 
   7   5   6      753.82      743.40     78.55 o 
   8   5   6      534.59      459.12     61.34 o 
  -5   6   6       12.45       14.26     12.86 o 
  -4   6   6      160.50      164.62     22.49 o 
  -3   6   6     2263.93     2261.72     90.79 o 
  -2   6   6       95.85       92.61     25.84 o 
  -1   6   6      999.89      986.25     40.96 o 
   0   6   6      413.23      410.93     35.01 o 
   1   6   6      595.56      538.97     34.70 o 
   2   6   6    11203.67    11196.11    410.24 o 
   3   6   6       43.08       46.72     29.44 o 
   4   6   6      190.66      183.68     10.02 o 
   5   6   6      425.73      399.28     25.40 o 
   6   6   6     1897.26     1937.78    123.96 o 
   7   6   6      247.88      231.68     40.94 o 
   8   6   6       19.38       11.64     26.63 o 
  -5   7   6      180.87      174.31     36.22 o 
  -4   7   6       17.59       10.74     20.24 o 
  -3   7   6       84.17       78.33     15.90 o 
  -2   7   6      798.26      759.05     57.67 o 
  -1   7   6      642.68      678.27     38.02 o 
   0   7   6      177.69      156.92     15.91 o 
   1   7   6       44.27       46.21     37.11 o 
   2   7   6      231.77      203.72     23.72 o 
   3   7   6      462.99      492.12     37.18 o 
   4   7   6       84.96       81.38      8.12 o 
   5   7   6      181.43      157.86     35.00 o 
   6   7   6        1.32        6.07     16.47 o 
   7   7   6      112.06       99.32    117.18 o 
   8   7   6      447.69      382.37     65.41 o 
  -4   8   6      468.52      467.69     33.99 o 
  -3   8   6      536.75      525.19     38.82 o 
  -2   8   6     1356.15     1414.21     67.37 o 
  -1   8   6      554.84      558.53     42.66 o 
   0   8   6      382.43      360.84     27.97 o 
   1   8   6      976.48      979.16     28.66 o 
   2   8   6     2623.27     2710.11    196.28 o 
   3   8   6       40.81       46.41     36.23 o 
   4   8   6       86.62       77.68     16.81 o 
   5   8   6      452.85      458.84     27.66 o 
   6   8   6     1591.12     1480.94    103.15 o 
   7   8   6       89.61       80.78     79.21 o 
  -4   9   6      141.99      114.58     32.79 o 
  -3   9   6      158.80      175.72     24.25 o 
  -2   9   6     1378.83     1294.44     67.12 o 
  -1   9   6       18.98       20.72     24.02 o 
   0   9   6       59.64       60.61     54.73 o 
   1   9   6       27.20       21.85      5.19 o 
   2   9   6      487.22      473.89     41.46 o 
   3   9   6       68.53       80.67     25.95 o 
   4   9   6      136.51      131.18     20.20 o 
   5   9   6      298.28      295.07     29.53 o 
   6   9   6       43.32       39.48     53.44 o 
   7   9   6      283.16      242.10     64.72 o 
  -3  10   6      286.80      308.54     33.26 o 
  -2  10   6     1455.55     1461.93     96.56 o 
  -1  10   6       30.38       31.61     32.75 o 
   0  10   6      161.60      155.83     29.05 o 
   1  10   6       59.58       55.05     21.00 o 
   2  10   6     2042.36     1968.25     96.64 o 
   3  10   6      503.37      497.56     44.92 o 
   4  10   6       14.11       11.80     12.94 o 
   5  10   6      208.62      233.23     36.78 o 
   6  10   6      824.51      848.08     86.51 o 
   7  10   6      506.69      550.09     52.00 o 
  -2  11   6      321.37      280.24     29.80 o 
  -1  11   6       15.28       14.50     15.66 o 
   0  11   6        1.38        2.26     16.40 o 
   1  11   6       90.40       85.17     24.06 o 
   2  11   6       51.14       40.79     45.48 o 
   3  11   6       25.53       24.26     19.57 o 
   4  11   6       14.25       15.80     22.50 o 
   5  11   6      158.47      149.12     26.70 o 
   6  11   6      241.72      232.17     30.11 o 
  -1  12   6       16.32       16.38     16.82 o 
   0  12   6       43.87       45.69     21.98 o 
   1  12   6      261.07      280.37     33.07 o 
   2  12   6     1401.07     1395.97     95.21 o 
   3  12   6       59.39       75.70     27.36 o 
   4  12   6        6.27        8.76     36.52 o 
   5  12   6      232.51      224.00     31.48 o 
   6  12   6      169.72      176.69     28.74 o 
   0  13   6       18.33       15.79     16.84 o 
   1  13   6      185.33      183.41     26.69 o 
   2  13   6       45.85       18.40     27.67 o 
   3  13   6      102.39       64.31     25.31 o 
   4  13   6       42.60       37.73     55.64 o 
   5  13   6       83.52       86.59     22.40 o 
   2  14   6      356.85      343.32     42.45 o 
   3  14   6        3.00        6.02      9.09 o 
  -3 -13   7      395.35      404.99     36.73 o 
  -2 -13   7      422.32      416.86     33.88 o 
  -1 -13   7      199.45      201.76     19.09 o 
  -4 -12   7      169.86      172.83     19.97 o 
  -3 -12   7        5.04        5.35      9.68 o 
  -2 -12   7        1.72        3.62      6.65 o 
  -1 -12   7       75.91       70.21     13.56 o 
   0 -12   7      208.46      225.81     24.74 o 
   1 -12   7      379.34      402.35     37.27 o 
  -5 -11   7      466.30      442.86     32.54 o 
  -4 -11   7      409.68      409.80     24.71 o 
  -3 -11   7     2229.18     2290.82     71.16 o 
  -2 -11   7      415.23      419.55     30.22 o 
  -1 -11   7        6.43        6.91      8.33 o 
   0 -11   7        6.51        4.04      4.41 o 
   1 -11   7      645.17      642.32     35.39 o 
   2 -11   7       18.61       21.32     29.94 o 
  -6 -10   7        5.05        6.90     10.23 o 
  -5 -10   7      533.97      510.87     29.90 o 
  -4 -10   7      293.46      257.96     21.37 o 
  -3 -10   7       24.27       18.45     14.65 o 
  -2 -10   7      129.16      139.69     14.49 o 
  -1 -10   7       60.31       70.03     13.49 o 
   0 -10   7      984.25     1001.63     43.93 o 
   1 -10   7      146.22      140.49     15.45 o 
   2 -10   7      774.11      721.14     35.95 o 
   3 -10   7        7.95       12.35     18.77 o 
  -6  -9   7      248.58      219.30     28.32 o 
  -5  -9   7      221.13      233.29     30.08 o 
  -4  -9   7      228.92      208.60     18.91 o 
  -3  -9   7     1331.41     1363.22     53.14 o 
  -2  -9   7      765.65      746.46     35.14 o 
  -1  -9   7       29.12       31.12     22.18 o 
   0  -9   7        2.33        4.52      6.61 o 
   1  -9   7      488.56      505.19     29.67 o 
   2  -9   7      302.78      303.02     30.62 o 
   3  -9   7       88.11       95.63     19.52 o 
   4  -9   7        1.20        2.07      7.53 o 
  -6  -8   7        2.93        2.40      8.81 o 
  -5  -8   7      848.32      837.84     55.37 o 
  -4  -8   7       16.62       26.05     27.17 o 
  -3  -8   7     1182.25     1163.73     44.91 o 
  -2  -8   7      191.96      191.33     17.14 o 
  -1  -8   7      849.37      851.41     30.49 o 
   0  -8   7      493.87      509.62     27.62 o 
   1  -8   7      565.70      591.71     38.77 o 
   2  -8   7      850.23      731.28     85.15 o 
   3  -8   7        8.74        9.68     11.02 o 
   4  -8   7      389.65      409.25     35.23 o 
  -7  -7   7     1331.78     1449.62    119.23 o 
  -6  -7   7      433.49      404.96     47.97 o 
  -5  -7   7       99.82      117.62     25.23 o 
  -4  -7   7      507.36      482.50     51.84 o 
  -3  -7   7        8.54        8.14      6.02 o 
  -2  -7   7     1510.43     1540.97     46.61 o 
  -1  -7   7       10.73       11.18      8.50 o 
   0  -7   7      165.38      156.67     13.19 o 
   1  -7   7       57.70       56.94      7.35 o 
   2  -7   7        5.40        3.17      3.28 o 
   3  -7   7       42.70       51.55     16.88 o 
   4  -7   7        9.39       13.02     12.40 o 
   5  -7   7       50.96       37.68     62.67 o 
  -7  -6   7       85.96       49.70     70.09 o 
  -6  -6   7      545.66      527.44     50.25 o 
  -5  -6   7      191.16      218.77     25.55 o 
  -4  -6   7      182.09      194.74     22.72 o 
  -3  -6   7      135.60       99.35     15.61 o 
  -2  -6   7     3887.13     3896.27    163.71 o 
  -1  -6   7      791.03      825.57     34.71 o 
   0  -6   7      254.80      241.41     15.89 o 
   1  -6   7     3064.66     3091.71    102.12 o 
   2  -6   7      516.22      508.44     20.27 o 
   3  -6   7      103.33       98.81     14.76 o 
   4  -6   7      508.11      552.80     29.58 o 
   5  -6   7      321.15      362.81     29.96 o 
  -7  -5   7      634.01      634.03     52.68 o 
  -6  -5   7      276.54      264.00     29.45 o 
  -5  -5   7      445.70      414.00     39.58 o 
  -4  -5   7       80.51       74.31     15.85 o 
  -3  -5   7     1029.34      936.82     53.18 o 
  -2  -5   7       58.08       58.82      6.52 o 
  -1  -5   7       48.18       41.10      8.13 o 
   0  -5   7       71.86       85.55     10.26 o 
   1  -5   7      133.13      131.29      8.90 o 
   2  -5   7      117.47      109.31      6.51 o 
   3  -5   7      136.14      124.11      5.95 o 
   4  -5   7     1140.63     1122.65     50.01 o 
   5  -5   7      198.16      186.14     21.50 o 
   6  -5   7        9.81        6.38     25.34 o 
  -7  -4   7      193.06      172.14     25.63 o 
  -6  -4   7       96.46       94.24     18.05 o 
  -5  -4   7      239.18      249.18     30.14 o 
  -4  -4   7     1774.45     1844.74     53.06 o 
  -3  -4   7     1015.33     1049.28     51.47 o 
  -2  -4   7     3629.12     3698.89    152.31 o 
  -1  -4   7      796.05      758.51     26.62 o 
   0  -4   7     1563.17     1554.62     28.04 o 
   1  -4   7     3539.96     3649.02     53.59 o 
   2  -4   7      632.36      624.22     19.45 o 
   3  -4   7     1097.64     1117.32     25.27 o 
   4  -4   7      562.01      472.79     30.71 o 
   5  -4   7     1811.02     1856.39    108.60 o 
   6  -4   7      241.17      223.90     35.07 o 
  -7  -3   7      368.45      330.43     31.13 o 
  -6  -3   7      173.28      158.72     31.93 o 
  -5  -3   7       74.24       56.25     27.30 o 
  -4  -3   7      314.00      294.35     24.93 o 
  -3  -3   7       13.74       15.99     10.08 o 
  -2  -3   7      456.75      461.15     22.90 o 
  -1  -3   7        8.85       14.26      5.25 o 
   0  -3   7      318.96      356.86     25.80 o 
   1  -3   7      192.99      199.27      6.12 o 
   2  -3   7     1018.60     1061.06     21.24 o 
   3  -3   7     1209.61     1024.10     92.00 o 
   4  -3   7      156.25      145.30      7.80 o 
   5  -3   7     1579.68     1476.49     85.19 o 
   6  -3   7      138.09      108.07     29.16 o 
   7  -3   7      110.63      115.86     33.80 o 
  -7  -2   7      180.67      178.84     24.60 o 
  -6  -2   7     1008.75      987.76     53.12 o 
  -5  -2   7      653.13      746.36     47.71 o 
  -4  -2   7     2676.47     2801.98     82.22 o 
  -3  -2   7     3165.35     3109.91     82.20 o 
  -2  -2   7      690.17      676.28     24.67 o 
  -1  -2   7      882.95      888.99     17.64 o 
   0  -2   7     1162.83      994.83     32.10 o 
   1  -2   7     3270.44     2941.24    226.77 o 
   2  -2   7      842.49      845.56     18.14 o 
   3  -2   7      171.15      169.67     11.26 o 
   4  -2   7       31.91       31.38     13.67 o 
   5  -2   7     3458.21     3248.97    286.42 o 
   6  -2   7      112.01      113.18     26.49 o 
   7  -2   7       24.65       15.94     42.24 o 
  -7  -1   7      428.77      426.41     40.68 o 
  -6  -1   7      100.28       98.43     23.53 o 
  -5  -1   7      366.38      324.53     33.17 o 
  -4  -1   7      261.12      269.42     22.66 o 
  -3  -1   7      890.58      818.99     45.79 o 
  -2  -1   7      915.66      951.87     19.90 o 
  -1  -1   7      883.25      896.60     13.99 o 
   0  -1   7     1823.02     2013.74     42.06 o 
   1  -1   7      243.21      252.60     13.60 o 
   2  -1   7       15.08       19.31      6.68 o 
   3  -1   7     1337.94     1324.40     26.01 o 
   4  -1   7      704.93      713.59     23.36 o 
   5  -1   7      334.22      350.57     31.96 o 
   6  -1   7       16.29       10.19     13.49 o 
   7  -1   7        7.37        9.30     18.84 o 
  -7   0   7      424.53      450.11     41.29 o 
  -6   0   7      686.98      684.76     60.76 o 
  -5   0   7      696.15      714.58     40.27 o 
  -4   0   7     1477.92     1498.57     55.28 o 
  -3   0   7     4394.59     4419.39    185.92 o 
  -2   0   7      160.06      135.06      9.78 o 
  -1   0   7      322.78      331.09     15.45 o 
   0   0   7     1222.49     1201.46     26.05 o 
   1   0   7     3661.22     3662.51     73.38 o 
   2   0   7     2698.03     2873.30     39.03 o 
   3   0   7      527.56      527.86     20.45 o 
   4   0   7      468.18      460.48     27.64 o 
   5   0   7      122.00      132.00     16.15 o 
   6   0   7      968.80      981.23     49.86 o 
   7   0   7       63.30       47.81     45.40 o 
  -7   1   7      405.05      391.13     42.12 o 
  -6   1   7       31.52       43.97     38.75 o 
  -5   1   7      242.20      239.87     25.75 o 
  -4   1   7        9.86        9.66      9.31 o 
  -3   1   7        5.01        1.54      8.53 o 
  -2   1   7      623.53      709.03     30.66 o 
  -1   1   7     1933.47     2083.65     66.93 o 
   0   1   7      437.52      441.21     11.24 o 
   1   1   7     1790.01     1866.60     22.59 o 
   2   1   7       59.82       53.00      4.78 o 
   3   1   7       58.03       60.72      6.62 o 
   4   1   7     1065.59     1158.84     52.01 o 
   5   1   7     1217.68     1249.36    107.44 o 
   6   1   7       18.28       18.84     19.81 o 
   7   1   7      101.38       76.67     28.34 o 
  -6   2   7       29.83       33.60     26.33 o 
  -5   2   7      128.86      134.33     19.85 o 
  -4   2   7     1004.82     1036.88     53.50 o 
  -3   2   7     4780.75     5107.55    103.17 o 
  -2   2   7     2921.93     3032.07    154.30 o 
  -1   2   7      215.44      239.54     14.71 o 
   0   2   7      169.03      142.84      9.28 o 
   1   2   7     9037.23     8928.54    184.27 o 
   2   2   7      669.26      659.16     21.03 o 
   3   2   7       40.65       44.60      5.89 o 
   4   2   7      203.02      208.94     30.82 o 
   5   2   7      164.61      171.94     28.43 o 
   6   2   7      247.06      235.20     35.21 o 
   7   2   7       29.42       15.58     18.21 o 
  -6   3   7       99.00       85.36     34.16 o 
  -5   3   7      103.57      125.18     18.66 o 
  -4   3   7      707.37      730.59     39.93 o 
  -3   3   7       18.08       15.64     16.68 o 
  -2   3   7       16.25       22.02     15.30 o 
  -1   3   7      206.29      230.19     19.74 o 
   0   3   7      671.71      661.81     24.25 o 
   1   3   7     1436.11     1434.78     69.21 o 
   2   3   7      775.94      760.50     25.61 o 
   3   3   7       10.85        7.90      7.32 o 
   4   3   7     3026.85     2928.80    142.72 o 
   5   3   7      276.68      303.24     44.02 o 
   6   3   7       56.67       61.74     67.71 o 
   7   3   7       28.33       24.22     34.07 o 
  -6   4   7      213.33      219.02     27.13 o 
  -5   4   7      335.20      338.22     32.20 o 
  -4   4   7       24.72       21.34     17.63 o 
  -3   4   7     3902.17     4130.90    143.90 o 
  -2   4   7      771.65      809.87     34.38 o 
  -1   4   7      172.97      183.82     28.01 o 
   0   4   7      598.03      619.42     62.44 o 
   1   4   7     3754.61     3847.49     49.18 o 
   2   4   7       27.86       30.04     22.01 o 
   3   4   7        2.71        2.62      4.11 o 
   4   4   7       42.04       38.32      7.41 o 
   5   4   7     1132.69     1095.85     72.61 o 
   6   4   7       63.39       51.89     63.86 o 
   7   4   7      193.72      179.55     34.57 o 
   8   4   7        7.61        3.17     22.76 o 
  -5   5   7      241.91      245.67     27.16 o 
  -4   5   7       75.63       68.84     57.94 o 
  -3   5   7      724.05      738.68     50.21 o 
  -2   5   7      113.59      101.09     21.96 o 
  -1   5   7     1057.38     1087.96     45.07 o 
   0   5   7     1687.53     1687.67     57.42 o 
   1   5   7      127.28      116.53      6.54 o 
   2   5   7       91.97      107.00     16.57 o 
   3   5   7      884.20      918.27     71.85 o 
   4   5   7     2411.13     2461.23     71.65 o 
   5   5   7     1030.90     1062.37     75.88 o 
   6   5   7       36.96       41.68     43.23 o 
   7   5   7       46.67       49.64     81.87 o 
   8   5   7      921.76      856.63    105.68 o 
  -5   6   7       24.73       19.51     18.59 o 
  -4   6   7      382.61      398.38     38.83 o 
  -3   6   7      876.23      842.40     44.99 o 
  -2   6   7      198.32      222.06     23.30 o 
  -1   6   7      111.56      108.00     17.85 o 
   0   6   7      953.34      909.86     45.25 o 
   1   6   7     2208.99     2208.90    113.80 o 
   2   6   7        6.13       12.14      9.76 o 
   3   6   7      133.33      127.37     16.99 o 
   4   6   7      219.18      207.62     11.04 o 
   6   6   7       36.37       46.97     41.78 o 
   7   6   7       22.78       23.11     33.11 o 
  -5   7   7      116.64      103.36     26.01 o 
  -4   7   7      117.32      113.83     21.27 o 
  -3   7   7       24.92       25.94     29.16 o 
  -2   7   7      677.33      727.14     49.96 o 
  -1   7   7      154.31      127.85     29.05 o 
   0   7   7      879.75      788.42     86.71 o 
   1   7   7      822.59      809.64     42.73 o 
   2   7   7      176.62      170.01     19.97 o 
   3   7   7      134.01      152.73     21.21 o 
   4   7   7     1066.55     1068.57     52.17 o 
   5   7   7     2199.73     2189.82    132.47 o 
   6   7   7      471.75      458.64     52.61 o 
   7   7   7      153.69      165.07     61.98 o 
  -4   8   7      712.00      676.34     53.25 o 
  -3   8   7       94.92      106.94     20.91 o 
  -2   8   7      778.12      775.51     56.44 o 
  -1   8   7      104.67       95.08     24.43 o 
   0   8   7       54.03       46.29      7.35 o 
   1   8   7      185.87      179.05     20.90 o 
   2   8   7      783.53      805.23     42.89 o 
   3   8   7      122.62      113.40     19.88 o 
   4   8   7      772.00      722.52     48.88 o 
   5   8   7        0.50        3.78     10.34 o 
   6   8   7      498.65      471.64     66.54 o 
   7   8   7      149.51      142.87     37.00 o 
  -3   9   7      308.95      311.70     32.16 o 
  -2   9   7       24.92       14.70     21.79 o 
  -1   9   7        6.09       10.68     12.09 o 
   0   9   7     2172.16     2306.16     88.83 o 
   1   9   7     1502.22     1506.78     74.85 o 
   2   9   7      895.13      896.64     49.52 o 
   3   9   7      161.79      158.70     22.52 o 
   4   9   7      334.34      338.43     33.74 o 
   5   9   7     1662.99     1709.44     76.93 o 
   6   9   7       96.89      110.10     25.78 o 
   7   9   7       18.53       29.03     48.69 o 
  -3  10   7      176.65      186.38     24.94 o 
  -2  10   7      149.08      113.80     28.29 o 
  -1  10   7       25.78       21.98     29.46 o 
   0  10   7      460.82      439.38     36.74 o 
   1  10   7      186.22      180.71     28.07 o 
   2  10   7      234.99      242.73     28.68 o 
   3  10   7       34.33       32.71     33.65 o 
   4  10   7        8.56       11.66      9.84 o 
   5  10   7        2.95        1.83     16.80 o 
   6  10   7        0.63        0.75     13.23 o 
   7  10   7       24.21       17.70     31.96 o 
  -2  11   7        3.73        1.01     15.59 o 
  -1  11   7      356.30      347.64     35.09 o 
   0  11   7      543.68      571.53     51.68 o 
   1  11   7      821.07      906.08     52.94 o 
   2  11   7      405.04      353.74     38.49 o 
   3  11   7       94.96       88.51     29.28 o 
   4  11   7      476.20      522.66     47.60 o 
   5  11   7      314.99      353.01     34.02 o 
   6  11   7      160.63      166.37     29.55 o 
  -1  12   7       59.20       42.95     59.45 o 
   0  12   7        0.03        4.98     14.56 o 
   1  12   7        1.54        4.66     12.04 o 
   2  12   7       58.21       32.32     43.55 o 
   3  12   7       30.92       28.25     35.68 o 
   4  12   7      134.27      130.47     25.98 o 
   5  12   7      158.30      155.18     27.50 o 
   0  13   7      128.23      121.74     29.97 o 
   1  13   7      872.74      853.26     66.42 o 
   2  13   7       45.86       43.22     61.52 o 
   3  13   7      107.60      106.99     22.23 o 
   4  13   7      389.62      383.78     41.71 o 
  -4 -12   8      373.53      400.02     34.18 o 
  -3 -12   8      192.26      197.05     20.04 o 
  -2 -12   8       41.63       27.21     23.25 o 
  -1 -12   8      368.97      358.31     24.60 o 
   0 -12   8      366.77      389.86     34.70 o 
  -5 -11   8       34.09       34.07     27.83 o 
  -4 -11   8       61.08       44.31     37.92 o 
  -3 -11   8        7.87        4.79     10.96 o 
  -2 -11   8      252.82      234.66     19.62 o 
  -1 -11   8      607.84      622.89     27.05 o 
   0 -11   8      258.69      264.67     18.12 o 
   1 -11   8       10.37        9.90     14.30 o 
   2 -11   8       55.54       73.43     18.26 o 
  -5 -10   8      701.92      655.29     39.43 o 
  -4 -10   8      623.19      617.62     32.23 o 
  -3 -10   8      207.87      199.74     18.83 o 
  -2 -10   8       87.25       87.55     12.63 o 
  -1 -10   8      639.70      648.19     29.67 o 
   0 -10   8      905.03      860.86     34.77 o 
   1 -10   8      143.97      124.47     19.06 o 
   2 -10   8        3.01       -2.51     11.41 o 
   3 -10   8      162.42      143.75     21.95 o 
  -6  -9   8      194.42      174.28     24.31 o 
  -5  -9   8      206.41      203.25     27.59 o 
  -4  -9   8      159.80      142.33     19.94 o 
  -3  -9   8      365.62      357.18     23.33 o 
  -2  -9   8     1086.44     1101.05     42.90 o 
  -1  -9   8      261.36      286.31     21.08 o 
   0  -9   8     1950.44     1962.63     67.69 o 
   1  -9   8       16.98       22.08     17.32 o 
   2  -9   8       34.79       37.88     41.29 o 
   3  -9   8      186.38      206.88     22.73 o 
  -6  -8   8      240.52      266.89     30.27 o 
  -5  -8   8      738.10      797.65     60.87 o 
  -4  -8   8     1307.75     1328.07     54.06 o 
  -3  -8   8     1712.31     1628.10     57.77 o 
  -2  -8   8       10.43       11.17      7.11 o 
  -1  -8   8      123.27      117.59     13.86 o 
   0  -8   8      206.72      229.64     16.69 o 
   1  -8   8     1696.75     1627.59     51.87 o 
   2  -8   8       38.07       37.82     36.49 o 
   3  -8   8        3.95        8.17      8.83 o 
   4  -8   8       46.68       52.35     17.35 o 
  -6  -7   8       94.40       87.38     20.70 o 
  -5  -7   8      435.45      434.14     45.81 o 
  -4  -7   8     1855.59     1766.16     75.12 o 
  -3  -7   8       46.31       35.95     25.61 o 
  -2  -7   8      314.07      310.81     16.73 o 
  -1  -7   8      762.46      754.88     41.35 o 
   0  -7   8     2418.92     2415.99     77.33 o 
   1  -7   8      189.28      177.99     12.94 o 
   2  -7   8       20.07       22.57      7.50 o 
   3  -7   8      318.37      358.51     33.50 o 
   4  -7   8      480.90      500.10     39.45 o 
   5  -7   8       26.60       18.62     35.01 o 
  -7  -6   8      177.56      150.49     38.16 o 
  -6  -6   8      100.17       98.68     22.69 o 
  -5  -6   8      263.67      296.55     32.74 o 
  -4  -6   8      966.78      976.59     51.56 o 
  -3  -6   8     2209.85     2356.73     82.75 o 
  -2  -6   8      105.39       88.80      7.36 o 
  -1  -6   8      656.89      670.53     21.16 o 
   0  -6   8      122.35      122.15     11.89 o 
   1  -6   8     1159.08     1091.46     33.76 o 
   2  -6   8      124.61      123.02      8.75 o 
   3  -6   8      254.40      251.45     23.77 o 
   4  -6   8      148.55      130.89     19.97 o 
   5  -6   8       25.16       13.08     23.20 o 
  -7  -5   8        1.91        3.68     10.11 o 
  -6  -5   8      328.62      324.90     31.54 o 
  -5  -5   8      524.02      575.89     58.02 o 
  -4  -5   8     2208.61     2187.53     78.65 o 
  -3  -5   8      496.74      523.88     34.95 o 
  -2  -5   8       26.02       22.72     10.35 o 
  -1  -5   8     1113.52     1114.83     43.09 o 
   0  -5   8     1986.91     2079.45     27.88 o 
   1  -5   8       24.27       24.54      8.35 o 
   2  -5   8      106.04       96.68      6.31 o 
   3  -5   8     3113.49     3102.17     73.75 o 
   4  -5   8     1246.35     1257.04     60.41 o 
   5  -5   8      131.01      147.83     20.05 o 
   6  -5   8       30.30       13.88     36.96 o 
  -7  -4   8      312.86      317.80     41.04 o 
  -6  -4   8      337.43      267.51     30.24 o 
  -5  -4   8       18.41       36.08     29.28 o 
  -4  -4   8     2826.97     2707.83     75.87 o 
  -3  -4   8      228.39      223.17     26.48 o 
  -2  -4   8       19.23       15.30     11.69 o 
  -1  -4   8     1195.34     1147.61     23.84 o 
   0  -4   8      233.99      230.74     13.29 o 
   1  -4   8      202.06      184.59     12.04 o 
   2  -4   8      359.03      339.71     14.80 o 
   3  -4   8     1090.62     1083.35     31.72 o 
   4  -4   8      139.81      116.14     15.89 o 
   5  -4   8       26.18       20.87     19.25 o 
   6  -4   8       16.87        8.77     21.71 o 
  -7  -3   8      161.81      175.16     23.57 o 
  -6  -3   8     1024.98      898.50     65.36 o 
  -5  -3   8      378.09      449.52     37.76 o 
  -4  -3   8      199.62      192.46     18.09 o 
  -3  -3   8      352.26      363.73     26.04 o 
  -2  -3   8      528.30      489.08     23.05 o 
  -1  -3   8     4037.90     4097.16     96.17 o 
   0  -3   8      716.43      702.49     39.00 o 
   1  -3   8      332.68      350.08     31.62 o 
   2  -3   8       19.99       22.55      8.58 o 
   3  -3   8     2903.51     2790.91     77.55 o 
   4  -3   8     3330.33     3431.57     82.10 o 
   5  -3   8       50.43       44.50     42.34 o 
   6  -3   8       27.36       23.79     44.57 o 
  -7  -2   8      150.45      136.10     21.62 o 
  -6  -2   8        6.76        9.68     12.61 o 
  -5  -2   8     1989.02     1967.10     88.98 o 
  -4  -2   8      149.57      141.99     17.63 o 
  -3  -2   8       57.48       50.69     11.10 o 
  -2  -2   8      176.88      178.56     12.80 o 
  -1  -2   8       34.20       26.88      5.94 o 
   0  -2   8        7.17        6.53      7.24 o 
   1  -2   8        3.99        9.06      9.17 o 
   2  -2   8        1.67        2.26      2.07 o 
   3  -2   8      517.09      488.66     19.24 o 
   4  -2   8     1736.88     1659.41     54.68 o 
   5  -2   8      250.35      231.74     17.75 o 
   6  -2   8       69.89       53.92     20.38 o 
   7  -2   8      455.90      435.15     61.73 o 
  -7  -1   8       46.18       23.43     39.90 o 
  -6  -1   8      306.38      299.54     28.26 o 
  -5  -1   8      584.15      620.61     40.73 o 
  -4  -1   8     1259.10     1229.09     69.92 o 
  -3  -1   8      206.01      212.43     20.62 o 
  -2  -1   8      531.40      566.96     21.35 o 
  -1  -1   8     3017.92     3035.84     92.00 o 
   0  -1   8     5279.54     5441.90    338.52 o 
   1  -1   8     2847.26     3098.34    281.74 o 
   2  -1   8      346.98      383.74     23.69 o 
   3  -1   8     2046.20     1945.61     46.36 o 
   4  -1   8     2057.98     2135.69     61.40 o 
   5  -1   8       69.97       64.44     10.84 o 
   6  -1   8       63.20       69.34     25.20 o 
   7  -1   8      207.28      206.97     40.00 o 
  -6   0   8       14.44       18.42     26.61 o 
  -5   0   8      281.01      277.28     25.38 o 
  -4   0   8        3.93        7.08      9.08 o 
  -3   0   8      390.40      355.61     27.75 o 
  -2   0   8      857.68      843.58     29.13 o 
  -1   0   8      649.07      652.77     27.74 o 
   0   0   8        3.57        5.80      3.35 o 
   1   0   8      170.10      179.60      7.49 o 
   2   0   8      192.51      212.78     12.60 o 
   3   0   8     2515.38     2527.19     58.18 o 
   4   0   8        4.83        5.36      7.08 o 
   5   0   8      164.66      153.54     20.97 o 
   6   0   8       26.52       26.58     12.45 o 
   7   0   8      329.70      356.69     54.68 o 
  -6   1   8      449.52      437.55     45.33 o 
  -5   1   8     1205.40     1281.68     66.92 o 
  -4   1   8     1378.53     1443.64     57.87 o 
  -3   1   8       28.92       28.78     24.10 o 
  -2   1   8      551.70      563.14     43.92 o 
  -1   1   8     4419.19     4509.83     60.42 o 
   0   1   8     4891.59     5017.35    159.77 o 
   1   1   8      648.49      692.40     25.57 o 
   2   1   8      874.69      901.16     23.66 o 
   3   1   8     1161.08     1193.64     45.19 o 
   4   1   8     1050.66     1105.33     56.23 o 
   5   1   8      495.44      569.20     69.21 o 
   6   1   8       45.59       43.99     15.04 o 
   7   1   8       32.69       26.09     69.39 o 
  -6   2   8        4.75        0.96     13.09 o 
  -5   2   8      122.29      122.46     27.71 o 
  -4   2   8       97.37       94.94     19.19 o 
  -3   2   8      688.14      706.82     34.31 o 
  -2   2   8     2056.84     2298.62     74.61 o 
  -1   2   8      406.89      407.52     17.52 o 
   0   2   8     1487.61     1598.44     27.22 o 
   1   2   8      508.19      569.78     25.11 o 
   2   2   8      105.06       95.34      6.04 o 
   3   2   8      643.43      633.22     22.09 o 
   4   2   8       92.58       95.08     23.01 o 
   5   2   8      327.58      355.54     35.64 o 
   6   2   8        7.76        9.58     17.79 o 
   7   2   8      427.80      393.57     44.65 o 
  -6   3   8      111.24      142.87     23.25 o 
  -5   3   8     1627.21     1601.64    107.97 o 
  -4   3   8     1127.05     1145.88     89.83 o 
  -3   3   8      400.67      390.16     30.65 o 
  -2   3   8      714.30      730.21     32.68 o 
  -1   3   8     2334.28     2555.43     75.13 o 
   0   3   8     3342.66     3570.49     90.53 o 
   1   3   8      777.08      787.68     33.31 o 
   2   3   8      865.91      878.86     26.61 o 
   3   3   8      573.10      545.17     20.82 o 
   4   3   8      152.90      145.71     12.93 o 
   5   3   8        4.59        4.81     13.08 o 
   6   3   8        7.03       12.34     20.35 o 
   7   3   8       35.67       25.02     50.68 o 
  -5   4   8      331.88      317.32     28.20 o 
  -4   4   8        0.26        1.70     23.71 o 
  -3   4   8       64.68       46.63     21.60 o 
  -2   4   8      243.95      264.48     25.87 o 
  -1   4   8      149.71      167.22     21.01 o 
   0   4   8      856.52      867.92     37.78 o 
   1   4   8      155.40      174.49     14.67 o 
   2   4   8      513.33      517.76     23.79 o 
   3   4   8      434.54      442.81     24.04 o 
   4   4   8      693.92      654.15     35.80 o 
   5   4   8      436.18      443.43     63.11 o 
   6   4   8       17.42       17.44     29.51 o 
   7   4   8      859.95      861.44     64.28 o 
  -5   5   8      162.82      188.67     26.22 o 
  -4   5   8     4017.51     4207.90    166.28 o 
  -3   5   8      364.10      373.10     35.92 o 
  -2   5   8      967.02      972.06     44.51 o 
  -1   5   8      257.25      242.53     24.12 o 
   0   5   8     1029.20     1078.67     56.46 o 
   1   5   8      337.81      377.66     22.05 o 
   2   5   8       13.86       20.86     14.65 o 
   3   5   8        3.07        4.86      6.52 o 
   4   5   8     1498.88     1593.73     63.64 o 
   5   5   8       52.21       33.64     43.97 o 
   6   5   8       37.99       29.24     40.79 o 
   7   5   8       18.82        9.59     22.28 o 
  -5   6   8       28.90       29.07     26.68 o 
  -4   6   8      642.94      614.89     53.10 o 
  -3   6   8      384.00      319.74     28.76 o 
  -2   6   8      142.08      129.73     29.47 o 
  -1   6   8     1931.63     2100.55     78.15 o 
   0   6   8       29.13       24.68      5.22 o 
   1   6   8      207.68      200.38     12.77 o 
   2   6   8      329.26      326.89     28.48 o 
   3   6   8     3847.03     4010.84    218.61 o 
   4   6   8      680.29      695.17     44.51 o 
   5   6   8       11.12        2.35     20.93 o 
   6   6   8       18.34       17.14     28.58 o 
   7   6   8      634.37      586.84     69.99 o 
  -4   7   8      744.36      752.48     53.41 o 
  -3   7   8      360.99      336.11     34.05 o 
  -2   7   8       94.87       81.27     23.34 o 
  -1   7   8     2113.59     2107.95     99.16 o 
   0   7   8      250.18      231.37     19.07 o 
   1   7   8      101.73      119.34     18.08 o 
   2   7   8     1026.72     1051.88     47.68 o 
   3   7   8     1157.46     1157.78     61.63 o 
   4   7   8      183.48      174.98     20.82 o 
   5   7   8      274.10      256.91     28.59 o 
   6   7   8       66.92       61.47     83.62 o 
   7   7   8      312.06      275.37     45.57 o 
  -4   8   8       22.44       15.45     17.40 o 
  -3   8   8       54.53       42.76     42.15 o 
  -2   8   8      539.32      531.67     39.56 o 
  -1   8   8     1214.55     1268.10     63.24 o 
   0   8   8      194.10      235.57     32.45 o 
   1   8   8       24.47       26.71     20.38 o 
   2   8   8      605.40      582.05     44.18 o 
   3   8   8     8678.71     8582.46    159.31 o 
   4   8   8      268.50      289.02     37.06 o 
   5   8   8       57.70       61.44     22.64 o 
   6   8   8        4.49        5.81     11.30 o 
   7   8   8      182.38      229.36     48.64 o 
  -3   9   8        3.04        4.52     10.04 o 
  -2   9   8       48.48       51.00     51.54 o 
  -1   9   8      405.25      362.91     41.76 o 
   0   9   8      900.57      927.91     54.63 o 
   1   9   8        1.25        0.69     16.80 o 
   2   9   8        0.39        0.71     14.44 o 
   3   9   8      614.03      576.31     41.64 o 
   4   9   8      132.53      119.04     21.89 o 
   5   9   8       17.83       15.73     19.92 o 
   6   9   8        8.97       11.22     14.13 o 
   7   9   8      217.16      179.82     27.00 o 
  -2  10   8      156.28      176.39     27.84 o 
  -1  10   8     1214.14     1152.55     91.00 o 
   0  10   8      327.79      326.73     39.80 o 
   1  10   8       31.20       26.96     27.30 o 
   2  10   8        9.83        8.86     11.50 o 
   3  10   8     2550.62     2566.33    162.31 o 
   4  10   8      277.11      283.68     32.70 o 
   5  10   8      200.71      195.12     28.65 o 
   6  10   8       57.23       57.20     67.29 o 
  -2  11   8        1.53        2.19     14.16 o 
  -1  11   8        0.93       -0.38     16.23 o 
   0  11   8       81.21       62.97     50.70 o 
   1  11   8       80.16       71.94     59.22 o 
   2  11   8       13.23        8.45     20.98 o 
   3  11   8        3.66       16.39     19.55 o 
   4  11   8       31.99       16.20     16.69 o 
   5  11   8        0.15        1.08     14.00 o 
   6  11   8       16.56       11.97     27.26 o 
   0  12   8      319.69      329.89     33.46 o 
   1  12   8      190.70      185.96     26.09 o 
   2  12   8      184.94      189.40     27.65 o 
   3  12   8      144.17      155.23     29.68 o 
   4  12   8      520.59      528.24     50.06 o 
   5  12   8        4.03        8.24     10.32 o 
   1  13   8       66.25       71.87     29.87 o 
   2  13   8        2.56       12.81     21.29 o 
   3  13   8       31.89       22.01     35.98 o 
  -3 -12   9      196.73      175.14     23.42 o 
  -2 -12   9        2.75        2.91     10.79 o 
  -1 -12   9        7.51        5.67     11.44 o 
  -4 -11   9      334.17      345.38     24.42 o 
  -3 -11   9       11.98       12.31     10.03 o 
  -2 -11   9      650.80      681.48     36.93 o 
  -1 -11   9      727.68      695.80     47.18 o 
   0 -11   9       90.83       75.68     17.99 o 
   1 -11   9       61.90       73.63     30.78 o 
  -5 -10   9       35.22       30.22     35.75 o 
  -4 -10   9       76.03       73.02     14.52 o 
  -3 -10   9      159.19      169.89     21.81 o 
  -2 -10   9      356.48      350.55     23.85 o 
  -1 -10   9      261.76      268.48     19.07 o 
   0 -10   9       16.75       10.64     11.32 o 
   1 -10   9        2.96        3.05      9.01 o 
   2 -10   9      904.28      915.99     91.54 o 
  -5  -9   9      725.43      702.69     45.21 o 
  -4  -9   9      448.33      436.53     24.18 o 
  -3  -9   9      233.37      217.78     21.82 o 
  -2  -9   9     2332.28     2302.58     62.54 o 
  -1  -9   9     1975.06     1911.22     59.50 o 
   0  -9   9      255.22      286.14     21.92 o 
   1  -9   9        2.82        1.72      3.51 o 
   2  -9   9      148.73      147.01     18.13 o 
   3  -9   9      151.44      149.00     37.78 o 
  -6  -8   9      211.78      193.05     38.93 o 
  -5  -8   9        1.81        4.25     11.26 o 
  -4  -8   9      189.98      197.38     18.23 o 
  -3  -8   9      376.94      358.36     22.08 o 
  -2  -8   9      481.93      458.64     28.50 o 
  -1  -8   9     1171.87     1066.55    110.77 o 
   0  -8   9      204.58      159.62     14.73 o 
   1  -8   9       94.84       95.16     10.25 o 
   2  -8   9      547.10      571.00     33.58 o 
   3  -8   9      497.34      465.71     30.28 o 
   4  -8   9       21.36       20.08     22.04 o 
  -6  -7   9     1325.87     1419.34     72.09 o 
  -5  -7   9     1882.07     1922.61     80.83 o 
  -4  -7   9      178.70      175.11     26.17 o 
  -3  -7   9        8.64       11.89      8.39 o 
  -2  -7   9     2328.74     2411.54     64.67 o 
  -1  -7   9     1532.82     1558.17     44.46 o 
   0  -7   9      410.44      378.80     27.95 o 
   1  -7   9      472.21      456.45     26.65 o 
   2  -7   9      353.69      341.34     17.43 o 
   3  -7   9      112.19      115.15     14.59 o 
   4  -7   9        2.10        4.73     10.35 o 
  -6  -6   9      366.72      364.97     39.17 o 
  -5  -6   9       62.32       50.93     47.49 o 
  -4  -6   9       10.11       11.51     12.77 o 
  -3  -6   9      159.36      148.19     23.40 o 
  -2  -6   9     1593.95     1568.82     65.47 o 
  -1  -6   9      673.87      646.27     33.24 o 
   0  -6   9       89.79       92.34      8.81 o 
   1  -6   9      834.36      854.14     28.65 o 
   2  -6   9      371.46      410.53     25.62 o 
   3  -6   9     1149.32     1115.22     70.37 o 
   4  -6   9      140.96      143.44     17.27 o 
   5  -6   9       34.71       29.73     48.43 o 
  -6  -5   9     1389.33     1277.28     80.56 o 
  -5  -5   9     1766.05     1767.35     82.30 o 
  -4  -5   9       86.89      102.22     26.78 o 
  -3  -5   9     2432.88     2437.38    145.77 o 
  -2  -5   9      431.56      418.42     17.84 o 
  -1  -5   9     2084.18     1998.50     52.86 o 
   0  -5   9        3.92        3.43      3.07 o 
   1  -5   9      209.68      212.23     10.23 o 
   2  -5   9       13.70       12.98     10.15 o 
   3  -5   9      484.80      437.56     25.84 o 
   4  -5   9       59.43       44.35     20.10 o 
   5  -5   9        0.07        6.96      7.43 o 
  -6  -4   9      281.89      258.48     24.02 o 
  -5  -4   9      823.52      734.09     46.24 o 
  -4  -4   9      207.42      238.19     28.90 o 
  -3  -4   9      103.52      116.41     18.61 o 
  -2  -4   9      339.83      324.98     16.83 o 
  -1  -4   9     2303.74     2136.85    129.67 o 
   0  -4   9      641.09      664.05     32.74 o 
   1  -4   9      420.02      422.30     29.16 o 
   2  -4   9     2169.95     2109.97     56.50 o 
   3  -4   9      543.41      520.71     33.76 o 
   4  -4   9       24.37       22.65     24.57 o 
   5  -4   9        6.61        5.89      7.87 o 
   6  -4   9      336.15      341.37     49.00 o 
  -6  -3   9      741.46      819.56     57.09 o 
  -5  -3   9      357.18      398.90     38.64 o 
  -4  -3   9     1493.31     1267.89    189.22 o 
  -3  -3   9       11.43       16.81     11.14 o 
  -2  -3   9      540.18      517.28     26.96 o 
  -1  -3   9      857.24      846.29     19.65 o 
   0  -3   9       13.75       19.32     15.24 o 
   1  -3   9      125.65      125.70     15.68 o 
   2  -3   9      246.31      243.39     10.46 o 
   3  -3   9     1258.67     1295.06     34.90 o 
   4  -3   9       14.51       16.11     13.22 o 
   5  -3   9      241.74      223.88     23.11 o 
   6  -3   9      285.02      279.89     34.04 o 
  -6  -2   9      396.04      388.64     35.17 o 
  -5  -2   9      906.69      803.94     44.42 o 
  -4  -2   9       11.89        9.96     11.15 o 
  -3  -2   9      933.69      971.94     33.91 o 
  -2  -2   9      949.42      917.57     22.26 o 
  -1  -2   9     2909.41     3037.64    177.10 o 
   0  -2   9      133.51      116.52     17.91 o 
   1  -2   9      157.46      154.44     26.52 o 
   2  -2   9     2570.10     2669.92     27.96 o 
   3  -2   9     2502.08     2577.25     54.17 o 
   4  -2   9      303.25      319.39     25.01 o 
   5  -2   9       28.05       16.72     20.10 o 
   6  -2   9        5.41        2.65     11.49 o 
  -6  -1   9      636.67      635.85     45.95 o 
  -5  -1   9      487.21      481.46     33.83 o 
  -4  -1   9      290.53      271.92     23.50 o 
  -3  -1   9       75.64       82.58     35.52 o 
  -2  -1   9      149.99      151.13      9.25 o 
  -1  -1   9      372.45      385.56     15.25 o 
   0  -1   9      119.24      130.78     22.60 o 
   1  -1   9      148.59      150.39     19.94 o 
   2  -1   9     1302.85     1424.93     37.49 o 
   3  -1   9      258.53      231.35     13.78 o 
   4  -1   9        2.25        1.44      4.75 o 
   5  -1   9      176.16      155.27     19.73 o 
   6  -1   9     2160.95     2109.09     83.98 o 
   7  -1   9        3.74        5.84     19.19 o 
  -6   0   9      660.54      676.79     48.96 o 
  -5   0   9      378.52      342.72     33.15 o 
  -4   0   9       12.94        9.18     11.62 o 
  -3   0   9      458.43      447.44     32.14 o 
  -2   0   9     4113.43     4081.62    121.14 o 
  -1   0   9     3770.93     4075.44    166.43 o 
   0   0   9      414.79      449.01     25.20 o 
   1   0   9      373.39      438.82     33.08 o 
   2   0   9     4991.30     5177.00    148.61 o 
   3   0   9     1087.72     1147.21     33.70 o 
   4   0   9      548.74      579.57     36.01 o 
   5   0   9      232.34      198.83     22.40 o 
   6   0   9      357.67      348.16     34.86 o 
   7   0   9      123.48      132.76     31.14 o 
  -6   1   9      302.24      323.95     31.91 o 
  -5   1   9      964.75      947.04     67.30 o 
  -4   1   9      149.29      128.16     23.06 o 
  -3   1   9       66.27       76.34     46.85 o 
  -2   1   9        2.73        4.80      5.95 o 
  -1   1   9       61.55       54.80      6.28 o 
   0   1   9      660.69      689.73     24.31 o 
   1   1   9        5.24        5.02      2.68 o 
   2   1   9     1113.78     1145.99     34.26 o 
   3   1   9      316.34      313.12     19.57 o 
   4   1   9       75.83       71.75     15.45 o 
   5   1   9      277.09      288.98     44.32 o 
   6   1   9      391.74      426.79     44.64 o 
  -6   2   9     1041.13     1104.53     88.76 o 
  -5   2   9      767.23      771.00     56.57 o 
  -4   2   9      529.17      497.50     34.12 o 
  -3   2   9       22.72       29.12     22.97 o 
  -2   2   9     5140.60     5408.11    132.87 o 
  -1   2   9     1886.54     1856.88    110.04 o 
   0   2   9      167.95      148.98     11.78 o 
   1   2   9      300.54      294.57     23.23 o 
   2   2   9      349.94      345.84     17.81 o 
   3   2   9      689.72      674.32     25.60 o 
   4   2   9      514.21      582.65     58.02 o 
   5   2   9      235.90      257.04     39.04 o 
   6   2   9      281.75      301.03     37.89 o 
   7   2   9      312.76      312.99     36.86 o 
  -5   3   9      264.65      252.49     28.80 o 
  -4   3   9       98.87      101.30     23.58 o 
  -3   3   9      155.80      153.46     24.22 o 
  -2   3   9      288.91      316.05     27.45 o 
  -1   3   9      202.20      212.89     18.96 o 
   0   3   9      120.19      151.47     14.03 o 
   1   3   9      152.56      135.13     12.10 o 
   2   3   9     1338.68     1330.13     27.41 o 
   3   3   9      723.47      725.86     23.70 o 
   4   3   9        5.65        5.63      5.53 o 
   5   3   9      735.13      773.76     61.95 o 
   6   3   9      479.80      531.52     37.09 o 
   7   3   9      318.31      366.93     53.47 o 
  -5   4   9      636.24      631.87     58.09 o 
  -4   4   9       14.58       17.98     19.63 o 
  -3   4   9      213.71      224.40     26.83 o 
  -2   4   9     2245.58     2296.04     82.22 o 
  -1   4   9     2657.79     2910.71     94.21 o 
   0   4   9       90.43       94.01     10.03 o 
   1   4   9      399.45      383.51     23.20 o 
   2   4   9     1582.87     1602.20     68.01 o 
   3   4   9     1622.74     1655.14     74.47 o 
   4   4   9      146.00      145.63     10.83 o 
   5   4   9      195.18      181.93     35.16 o 
   6   4   9        1.09        1.89     12.30 o 
   7   4   9      262.57      290.23     45.82 o 
  -5   5   9      315.62      287.11     34.59 o 
  -4   5   9        1.68        3.29     12.32 o 
  -3   5   9      177.04      195.54     23.37 o 
  -2   5   9      709.08      750.72     55.36 o 
  -1   5   9       16.38       11.18      8.65 o 
   0   5   9      237.35      223.87     15.26 o 
   1   5   9      188.73      161.60     11.80 o 
   2   5   9     1310.30     1364.20     54.60 o 
   3   5   9      160.87      170.69     20.72 o 
   4   5   9       18.01       26.36     24.31 o 
   5   5   9      265.17      268.81     46.57 o 
   6   5   9      715.62      748.18     85.87 o 
   7   5   9      126.19      119.54     96.31 o 
  -4   6   9        8.58       11.37     15.94 o 
  -3   6   9      320.48      304.14     33.14 o 
  -2   6   9     1250.05     1314.80     64.26 o 
  -1   6   9     1212.24     1216.76     64.81 o 
   0   6   9      319.82      336.20     22.69 o 
   1   6   9        5.35        5.75      4.83 o 
   2   6   9     1979.36     2108.80     76.81 o 
   3   6   9      709.48      736.77     57.85 o 
   4   6   9        1.98        5.62     10.52 o 
   5   6   9       72.93       59.46     48.90 o 
   6   6   9      154.89      167.07     85.21 o 
   7   6   9      211.04      214.74     45.22 o 
  -4   7   9      118.22      121.27     24.70 o 
  -3   7   9      454.88      500.98     38.43 o 
  -2   7   9      458.73      471.09     38.87 o 
  -1   7   9        2.82        2.23     12.70 o 
   0   7   9        3.50        4.11      8.53 o 
   1   7   9     2110.73     2117.17     82.06 o 
   2   7   9      427.96      437.99     41.59 o 
   3   7   9       53.90       60.00     63.08 o 
   4   7   9       36.92       39.17     42.71 o 
   5   7   9      355.96      359.16     36.50 o 
   6   7   9      550.91      561.82     38.58 o 
   7   7   9       88.02       86.61    125.36 o 
  -3   8   9      265.75      254.07     39.75 o 
  -2   8   9      290.63      314.12     35.46 o 
  -1   8   9      988.01      957.31     60.48 o 
   0   8   9        6.05        7.85     14.20 o 
   1   8   9       52.87       56.49     41.86 o 
   2   8   9     1312.98     1349.72     62.54 o 
   3   8   9      214.31      231.64     28.41 o 
   4   8   9       37.01       41.95     32.76 o 
   5   8   9        6.71        6.16     10.97 o 
   6   8   9        7.02        6.86     12.38 o 
   7   8   9        7.61        7.97     12.95 o 
  -3   9   9      110.89      111.26     24.49 o 
  -2   9   9       56.14       74.94     21.04 o 
  -1   9   9      290.50      303.35     33.36 o 
   0   9   9      168.16      172.59     27.44 o 
   1   9   9      224.42      226.56     25.90 o 
   2   9   9     1175.69     1162.81     66.03 o 
   3   9   9       19.02       17.22     23.63 o 
   4   9   9      379.05      388.89     40.58 o 
   5   9   9       32.87       21.78     30.67 o 
   6   9   9      192.36      204.87     29.96 o 
  -2  10   9      255.96      275.30     31.74 o 
  -1  10   9      570.77      555.87     48.33 o 
   0  10   9       22.25       17.55     23.55 o 
   1  10   9       29.33       23.84     20.94 o 
   2  10   9        9.03        7.71     14.75 o 
   3  10   9      626.44      616.32     53.73 o 
   4  10   9       19.70       17.34     23.08 o 
   5  10   9      135.56      109.73     32.18 o 
   6  10   9      216.06      176.78     31.65 o 
  -1  11   9      179.37      177.38     36.36 o 
   0  11   9       67.46       33.04     46.02 o 
   1  11   9       20.56       21.51     20.09 o 
   2  11   9      383.72      398.35     37.12 o 
   3  11   9      688.79      695.44     44.09 o 
   4  11   9       23.90       14.21     23.73 o 
   5  11   9       79.70       92.13     23.28 o 
   0  12   9      256.49      209.88     35.49 o 
   1  12   9      188.12      175.12     28.46 o 
   2  12   9        2.22        1.71     19.89 o 
   3  12   9       42.13       25.38     27.44 o 
   4  12   9        0.03       -0.23     13.52 o 
  -3 -11  10        0.12        3.97     12.19 o 
  -2 -11  10       99.46       67.67     16.44 o 
  -1 -11  10        3.09        3.61      7.38 o 
   0 -11  10        5.65       15.66     30.58 o 
  -4 -10  10      494.85      470.46     48.16 o 
  -3 -10  10      846.72      857.25     57.24 o 
  -2 -10  10      838.10      846.17     57.89 o 
  -1 -10  10      195.18      192.72     23.49 o 
   0 -10  10        6.11        5.98     11.93 o 
   1 -10  10       27.25       35.06     60.33 o 
  -5  -9  10       71.05       77.59     35.79 o 
  -4  -9  10       45.05       34.52     31.67 o 
  -3  -9  10      180.74      165.19     30.14 o 
  -2  -9  10       28.36       21.13     18.74 o 
  -1  -9  10       83.57       78.02     58.28 o 
   0  -9  10      421.73      446.72     34.44 o 
   1  -9  10      429.28      441.77     26.35 o 
   2  -9  10      151.24      156.82     36.79 o 
  -5  -8  10      403.67      453.11     43.05 o 
  -4  -8  10      262.52      248.59     18.92 o 
  -3  -8  10      491.70      481.07     28.94 o 
  -2  -8  10      845.63      836.10     45.85 o 
  -1  -8  10       21.31       28.35     27.31 o 
   0  -8  10      202.07      198.94     23.42 o 
   1  -8  10       86.69       84.40     15.36 o 
   2  -8  10      393.71      390.73     43.93 o 
   3  -8  10       77.52       60.18     65.81 o 
  -5  -7  10        0.47        6.49     13.62 o 
  -4  -7  10       26.27       33.52     30.74 o 
  -3  -7  10      653.54      648.81     30.86 o 
  -2  -7  10       20.48       19.74     15.00 o 
  -1  -7  10       19.95       19.39      6.36 o 
   0  -7  10      513.66      501.65     40.24 o 
   1  -7  10      967.22      991.45     52.23 o 
   2  -7  10      822.52      816.48     40.63 o 
   3  -7  10       14.68        8.56     15.42 o 
   4  -7  10      258.55      229.33     46.43 o 
  -6  -6  10      968.25      769.63    111.45 o 
  -5  -6  10      310.80      306.45     29.90 o 
  -4  -6  10       46.70       63.20     43.86 o 
  -3  -6  10      584.04      599.79     29.09 o 
  -2  -6  10     2301.30     2248.47     66.91 o 
  -1  -6  10       13.12       12.70      4.12 o 
   0  -6  10      199.44      185.21      8.04 o 
   1  -6  10       20.02       20.22      5.32 o 
   2  -6  10      571.28      568.12     41.69 o 
   3  -6  10       76.67       82.82     26.71 o 
   4  -6  10      144.63      119.19     30.77 o 
  -6  -5  10       13.63       24.50     22.02 o 
  -5  -5  10        8.13        8.38     13.31 o 
  -4  -5  10       74.66       89.54     71.06 o 
  -3  -5  10     2618.04     2666.42    105.31 o 
  -2  -5  10        8.40       10.64      7.27 o 
  -1  -5  10      315.80      309.10     29.04 o 
   0  -5  10      431.27      425.72     31.39 o 
   1  -5  10     2288.08     2278.16    104.61 o 
   2  -5  10     1069.03     1023.68     44.14 o 
   3  -5  10       11.29        6.20      8.56 o 
   4  -5  10      485.52      452.33     26.44 o 
   5  -5  10      446.22      505.00     64.59 o 
  -6  -4  10      515.97      489.36     36.40 o 
  -5  -4  10      162.43      159.61     18.99 o 
  -4  -4  10      130.24      152.30     23.62 o 
  -3  -4  10      341.52      360.13     38.30 o 
  -2  -4  10     2669.24     2290.14    181.33 o 
  -1  -4  10       26.43       28.85     23.85 o 
   0  -4  10       98.09       91.09     19.74 o 
   1  -4  10       20.00       22.17     21.73 o 
   2  -4  10      599.28      551.25     37.37 o 
   3  -4  10      897.85      837.70     29.91 o 
   4  -4  10       47.69       50.03     11.76 o 
   5  -4  10       85.65       74.69     14.57 o 
  -6  -3  10        1.68        6.71      9.23 o 
  -5  -3  10        6.06        7.90      7.89 o 
  -4  -3  10      469.89      465.93     26.37 o 
  -3  -3  10     1834.92     1788.43     56.17 o 
  -2  -3  10     3376.98     3398.07    321.43 o 
  -1  -3  10      707.96      713.45     45.94 o 
   0  -3  10     2478.24     2471.37     85.48 o 
   1  -3  10     3592.22     3741.61    114.29 o 
   2  -3  10      659.49      661.83     39.88 o 
   3  -3  10      385.76      341.33     24.74 o 
   4  -3  10      766.79      708.02     31.39 o 
   5  -3  10      389.92      374.15     25.25 o 
   6  -3  10      257.08      241.70     31.23 o 
  -6  -2  10      905.48      912.25     62.01 o 
  -5  -2  10      120.78       98.66     17.64 o 
  -4  -2  10       58.96       38.97     32.00 o 
  -3  -2  10     1163.90     1179.69     43.92 o 
  -2  -2  10     1300.13     1243.63     31.92 o 
  -1  -2  10      235.24      246.09     23.57 o 
   0  -2  10       94.77       96.68     16.26 o 
   1  -2  10      283.01      294.16     24.18 o 
   2  -2  10      662.87      668.55     41.66 o 
   3  -2  10      258.29      256.09     22.06 o 
   4  -2  10     1511.10     1415.97     55.75 o 
   5  -2  10        9.25        5.85     10.00 o 
   6  -2  10       28.18       16.80     28.65 o 
  -6  -1  10        4.17        5.77     10.83 o 
  -5  -1  10      542.29      477.76     38.52 o 
  -4  -1  10     1069.12     1101.54     56.32 o 
  -3  -1  10     2305.89     2388.95     68.03 o 
  -2  -1  10      670.12      668.79     21.91 o 
  -1  -1  10       20.89       24.75      5.09 o 
   0  -1  10     2755.04     3053.53     63.80 o 
   1  -1  10     1689.11     1846.26     51.20 o 
   2  -1  10       46.23       44.05      2.12 o 
   3  -1  10       46.40       47.42      6.47 o 
   4  -1  10        9.92        8.02      7.91 o 
   5  -1  10     2390.79     2433.10    108.34 o 
   6  -1  10       11.50       12.60     34.29 o 
  -6   0  10      641.57      656.07     57.49 o 
  -5   0  10        6.44        7.45     10.96 o 
  -4   0  10      387.62      358.64     37.39 o 
  -3   0  10      193.54      186.63     18.21 o 
  -2   0  10     2431.42     2000.20    296.01 o 
  -1   0  10      249.73      245.14     12.67 o 
   0   0  10      180.27      161.29      4.79 o 
   1   0  10       43.34       59.25     47.22 o 
   2   0  10       29.06       28.06      3.16 o 
   3   0  10      115.82      115.43      9.24 o 
   4   0  10      160.73      154.68     17.95 o 
   5   0  10     1340.30     1361.76     84.62 o 
  -5   1  10        9.94       11.10     15.35 o 
  -4   1  10     1178.62     1241.71     62.19 o 
  -3   1  10     1121.53     1139.05     51.14 o 
  -2   1  10      711.35      727.06     34.46 o 
  -1   1  10      230.17      245.86     11.86 o 
   0   1  10      167.14      158.79      9.33 o 
   1   1  10     1180.35     1156.03     49.99 o 
   2   1  10     2438.94     2508.47    103.09 o 
   3   1  10      159.67      173.93      9.24 o 
   4   1  10       98.75       95.03     16.45 o 
   5   1  10      865.76      898.13     76.66 o 
   6   1  10       54.97       57.42     34.33 o 
  -5   2  10       18.78       13.03     23.24 o 
  -4   2  10      292.49      271.02     29.54 o 
  -3   2  10      107.05       99.23     20.22 o 
  -2   2  10     1114.80     1143.65     39.81 o 
  -1   2  10        5.32        2.74      4.10 o 
   0   2  10      228.96      209.57     12.15 o 
   1   2  10      421.55      431.54     26.01 o 
   2   2  10        3.13        1.61      2.60 o 
   3   2  10        1.15        2.12      3.01 o 
   4   2  10      196.50      194.97     18.20 o 
   5   2  10      488.67      515.20     56.26 o 
   6   2  10       54.28       34.14     74.33 o 
  -5   3  10       19.13       10.99     20.57 o 
  -4   3  10      478.17      495.13     42.83 o 
  -3   3  10      723.64      775.75     45.50 o 
  -2   3  10      579.09      584.16     51.12 o 
  -1   3  10      478.76      516.62     27.41 o 
   0   3  10      538.21      526.72     21.67 o 
   1   3  10     1160.15     1160.36     35.80 o 
   2   3  10      919.41      866.22     68.03 o 
   3   3  10      341.24      335.60     16.74 o 
   4   3  10       69.35       60.73     11.65 o 
   5   3  10      659.99      726.71     66.65 o 
   6   3  10      188.84      207.08     38.76 o 
   7   3  10        3.57        4.78     14.67 o 
  -5   4  10      112.46       79.01     23.92 o 
  -4   4  10        0.24        3.46      8.80 o 
  -3   4  10      105.41       91.68     24.86 o 
  -2   4  10      717.99      728.38     45.20 o 
  -1   4  10      344.07      338.03     22.31 o 
   0   4  10      127.40      111.55     12.14 o 
   1   4  10      688.96      700.48     30.10 o 
   2   4  10       16.65       17.09     12.26 o 
   3   4  10       77.25       66.14      6.45 o 
   4   4  10      935.63     1043.12     52.78 o 
   5   4  10      242.75      248.66     41.67 o 
   6   4  10       92.51      103.19     29.12 o 
   7   4  10        2.93        4.38     14.50 o 
  -4   5  10      474.78      470.23     40.40 o 
  -3   5  10      442.08      495.70     36.49 o 
  -2   5  10      398.05      388.00     36.72 o 
  -1   5  10       45.79       44.74     25.52 o 
   0   5  10     2160.22     2181.72     61.83 o 
   1   5  10     1117.58     1114.17     34.48 o 
   2   5  10      135.26      139.32      6.81 o 
   3   5  10      508.94      563.07     50.76 o 
   4   5  10      669.04      749.94     43.63 o 
   5   5  10      122.14      151.55     20.20 o 
   6   5  10      103.64      127.35     35.60 o 
   7   5  10      120.59      136.97     36.34 o 
  -4   6  10       71.74       62.23     55.85 o 
  -3   6  10       58.32       63.05     45.18 o 
  -2   6  10        0.20        4.77      9.13 o 
  -1   6  10      333.94      329.45     33.97 o 
   0   6  10      526.81      522.65     36.81 o 
   1   6  10      711.73      695.16     41.47 o 
   2   6  10      208.84      197.69     20.36 o 
   3   6  10      111.65      108.31     19.32 o 
   4   6  10      583.52      614.20     40.13 o 
   5   6  10      139.41      157.13     21.95 o 
   6   6  10      598.06      572.66     83.91 o 
   7   6  10       15.16        8.05     25.44 o 
  -3   7  10     1997.82     2070.27     84.10 o 
  -2   7  10       65.53       82.28     19.40 o 
  -1   7  10      577.61      542.85     38.19 o 
   0   7  10      152.99      140.96     13.79 o 
   1   7  10      606.80      594.62     33.28 o 
   2   7  10      628.68      643.09     38.15 o 
   3   7  10     1151.85     1218.54     63.00 o 
   4   7  10       21.79       11.89     16.44 o 
   5   7  10        1.01        5.06      5.54 o 
   6   7  10        4.16        1.75      9.16 o 
  -3   8  10     1200.73     1205.52     83.75 o 
  -2   8  10        5.34        8.24     13.38 o 
  -1   8  10      192.91      150.72     26.67 o 
   0   8  10      712.39      690.75     48.40 o 
   1   8  10      327.01      334.00     29.45 o 
   2   8  10      291.44      316.72     30.29 o 
   3   8  10       53.32       42.68     43.36 o 
   4   8  10      613.05      665.68     58.15 o 
   5   8  10      363.47      369.86     37.11 o 
   6   8  10      161.04      172.47     24.47 o 
  -2   9  10      967.66      981.21     70.76 o 
  -1   9  10       69.86       61.11     23.66 o 
   0   9  10      119.28       99.64     24.14 o 
   1   9  10      213.87      211.65     31.26 o 
   2   9  10       54.93       70.27     51.53 o 
   3   9  10      216.29      222.43     34.32 o 
   4   9  10        5.60        5.78     12.34 o 
   5   9  10        2.37        7.90     11.74 o 
   6   9  10       66.44       57.23     21.46 o 
  -1  10  10      160.00      128.25     25.96 o 
   0  10  10      690.71      606.22    105.08 o 
   1  10  10      292.83      322.69     31.31 o 
   2  10  10      145.44      143.41     28.06 o 
   3  10  10       16.19       10.64     11.95 o 
   4  10  10      841.01      796.20     56.94 o 
   5  10  10      229.60      251.06     29.47 o 
   0  11  10       56.19       35.30     58.06 o 
   1  11  10       82.82       75.43     27.88 o 
   2  11  10      112.54      140.05     30.35 o 
   3  11  10      210.82      174.03     27.82 o 
   4  11  10      206.76      167.75     25.71 o 
   2  12  10      193.77      164.25     26.29 o 
   3  12  10       28.27       15.19     16.74 o 
  -3 -10  11       45.26       29.66     46.62 o 
  -2 -10  11      142.07      117.17     29.15 o 
  -1 -10  11       63.76       48.71     42.40 o 
   0 -10  11       97.33       77.73     17.16 o 
   1 -10  11      122.81      126.51     34.84 o 
  -4  -9  11     1114.35     1109.96     91.36 o 
  -3  -9  11      665.17      641.59     48.80 o 
  -2  -9  11        8.52       12.68     11.25 o 
  -1  -9  11      391.17      430.67     33.76 o 
   0  -9  11      402.79      401.56     34.90 o 
   1  -9  11      475.75      489.61     64.45 o 
   2  -9  11       28.67       32.26     87.54 o 
  -4  -8  11        0.52        4.31      9.09 o 
  -3  -8  11       11.52        7.60      8.61 o 
  -2  -8  11      226.21      188.06     24.95 o 
  -1  -8  11      153.03      159.12     21.49 o 
   0  -8  11      465.26      460.17     37.98 o 
   1  -8  11      166.71      140.72     17.15 o 
   2  -8  11       25.55       16.73     41.37 o 
   3  -8  11       87.36       64.62    132.97 o 
  -5  -7  11      253.07      219.08     31.68 o 
  -4  -7  11     1056.14     1042.14     50.39 o 
  -3  -7  11      887.12      878.77     66.94 o 
  -2  -7  11       67.22       88.33     52.81 o 
  -1  -7  11      121.13      122.27     22.79 o 
   0  -7  11      674.64      624.14     45.68 o 
   1  -7  11      219.40      251.72     26.42 o 
   2  -7  11      297.79      282.28     49.20 o 
   3  -7  11        3.51        6.32     25.42 o 
  -5  -6  11       32.28       35.05     30.48 o 
  -4  -6  11      150.85      141.24     34.90 o 
  -3  -6  11       30.00       30.09     29.06 o 
  -2  -6  11       56.44       53.41     50.06 o 
  -1  -6  11      185.53      189.50     21.82 o 
   0  -6  11     1899.79     1894.13     84.70 o 
   1  -6  11        4.29        5.60     15.42 o 
   2  -6  11       25.80       20.87     31.18 o 
   3  -6  11      319.42      361.37     49.71 o 
   4  -6  11      472.78      463.02     56.60 o 
  -5  -5  11      297.63      267.73     31.63 o 
  -4  -5  11      837.90      856.28     71.59 o 
  -3  -5  11      636.28      646.07     49.39 o 
  -2  -5  11      116.07       99.34     19.66 o 
  -1  -5  11      714.53      668.45     42.34 o 
   0  -5  11     2148.17     2243.99     88.44 o 
   1  -5  11      915.58      937.21     53.78 o 
   2  -5  11      114.99       84.87     20.27 o 
   3  -5  11        3.57        5.13      9.87 o 
   4  -5  11      265.80      262.34     40.18 o 
  -5  -4  11      590.02      600.54     53.58 o 
  -4  -4  11      615.86      631.51     51.94 o 
  -3  -4  11      416.66      383.02     34.13 o 
  -2  -4  11      938.59      888.70     32.43 o 
  -1  -4  11     1102.86     1095.50     53.71 o 
   0  -4  11     1264.54     1314.44     63.68 o 
   1  -4  11        7.07        8.74      9.50 o 
   2  -4  11      118.58      101.92     19.71 o 
   3  -4  11       92.86      100.74     14.23 o 
   4  -4  11      762.69      736.21     59.51 o 
   5  -4  11      429.51      451.86     54.10 o 
  -5  -3  11      578.84      568.53     36.55 o 
  -4  -3  11     1488.40     1466.45     72.07 o 
  -3  -3  11      310.14      323.52     35.43 o 
  -2  -3  11      376.59      373.89     39.10 o 
  -1  -3  11      100.39       88.69     23.46 o 
   0  -3  11      823.51      828.88     44.98 o 
   1  -3  11      295.15      311.36     30.26 o 
   2  -3  11        7.25       13.40     11.80 o 
   3  -3  11       15.82       11.32     10.32 o 
   4  -3  11       55.33       41.97     23.16 o 
   5  -3  11      150.94      110.64     30.25 o 
  -5  -2  11      622.75      596.56     38.58 o 
  -4  -2  11      591.16      574.27     30.58 o 
  -3  -2  11      112.32      108.51     13.05 o 
  -2  -2  11        6.07        7.54     10.53 o 
  -1  -2  11      684.12      638.78     45.82 o 
   0  -2  11     2430.45     2457.13     85.22 o 
   1  -2  11      417.79      439.89     33.23 o 
   2  -2  11      159.04      154.97     18.45 o 
   3  -2  11      641.71      664.57     37.64 o 
   4  -2  11      861.19      848.50     43.93 o 
   5  -2  11      509.17      520.25     51.01 o 
  -5  -1  11      239.66      274.43     27.18 o 
  -4  -1  11     1255.05     1222.21     47.56 o 
  -3  -1  11      680.15      665.08     30.44 o 
  -2  -1  11      284.96      283.17     16.25 o 
  -1  -1  11        3.79        2.62      3.95 o 
   0  -1  11        2.94        4.85     11.22 o 
   1  -1  11      495.07      532.63     40.05 o 
   2  -1  11      169.82      166.05     19.20 o 
   3  -1  11      124.20      112.85     16.12 o 
   4  -1  11      160.43      155.46     18.08 o 
   5  -1  11       21.34       14.69     23.79 o 
  -5   0  11      336.83      373.93     30.21 o 
  -4   0  11     1844.83     1808.21    117.89 o 
  -3   0  11      434.29      434.60     29.85 o 
  -2   0  11       74.11       58.93      9.63 o 
  -1   0  11      925.83      908.60     23.27 o 
   0   0  11     2255.14     2446.79     88.33 o 
   1   0  11      956.74      976.08     47.26 o 
   2   0  11      245.08      245.05     23.20 o 
   3   0  11      436.18      420.51     29.28 o 
   4   0  11     1084.41     1152.04     56.84 o 
   5   0  11       18.44       17.55     13.28 o 
  -5   1  11      258.45      249.76     30.13 o 
  -4   1  11       50.56       61.58     25.12 o 
  -3   1  11     1104.02     1085.15     46.16 o 
  -2   1  11      283.29      270.57     18.49 o 
  -1   1  11        4.28        4.68      3.20 o 
   0   1  11        6.92       10.16      8.08 o 
   1   1  11        0.65        1.07      1.78 o 
   2   1  11      344.59      330.46     13.58 o 
   3   1  11      236.55      223.56     14.92 o 
   4   1  11      168.58      170.97     18.63 o 
   5   1  11      170.96      146.66     28.56 o 
   6   1  11       12.71       11.51     27.06 o 
  -5   2  11      740.48      799.99     58.26 o 
  -4   2  11     1815.73     1865.72     78.94 o 
  -3   2  11      101.39      113.96     17.49 o 
  -2   2  11        9.33        8.38      8.10 o 
  -1   2  11     1020.78     1064.02     39.78 o 
   0   2  11     1811.67     1752.21    132.76 o 
   1   2  11     1043.98     1085.81     61.39 o 
   2   2  11       44.29       40.34      4.78 o 
   3   2  11     1822.37     1872.87     55.39 o 
   4   2  11      344.60      371.36     23.75 o 
   5   2  11      552.57      628.08     74.14 o 
   6   2  11       98.41      127.65     28.28 o 
  -5   3  11       23.62       22.32     32.78 o 
  -4   3  11      313.68      272.55     30.07 o 
  -3   3  11      125.32      137.10     21.05 o 
  -2   3  11      250.18      237.90     19.70 o 
  -1   3  11        3.00        2.52      4.44 o 
   0   3  11      107.96      108.29     11.08 o 
   1   3  11       46.60       42.24      7.49 o 
   2   3  11      708.41      666.77     50.68 o 
   3   3  11      572.70      533.64     36.35 o 
   4   3  11        4.04        5.17      5.66 o 
   5   3  11       78.94       81.59     67.61 o 
   6   3  11        5.63       10.71     23.09 o 
  -4   4  11      404.01      412.09     38.65 o 
  -3   4  11      451.36      437.31     36.53 o 
  -2   4  11      319.30      331.90     28.84 o 
  -1   4  11      858.77      856.09     35.65 o 
   0   4  11      994.39     1014.32     38.24 o 
   1   4  11      728.61      728.78     31.95 o 
   2   4  11      502.95      467.79     31.55 o 
   3   4  11       84.47       87.33     14.12 o 
   4   4  11      201.64      215.18     21.20 o 
   5   4  11      398.70      423.01     33.04 o 
   6   4  11       25.13       12.45     23.00 o 
  -4   5  11        3.10       -0.99     15.50 o 
  -3   5  11        2.95        3.22     12.64 o 
  -2   5  11        7.70        9.14     12.72 o 
  -1   5  11        0.81        1.26      7.38 o 
   0   5  11       99.54       98.72     10.73 o 
   1   5  11      439.36      434.15     30.84 o 
   2   5  11       33.35       26.13      4.82 o 
   3   5  11      182.67      183.76     23.21 o 
   4   5  11      608.85      612.80     40.11 o 
   5   5  11       59.95       53.38     36.92 o 
   6   5  11       20.80       15.46     22.90 o 
  -3   6  11      107.06       86.31     70.20 o 
  -2   6  11      382.29      400.18     34.63 o 
  -1   6  11      312.85      287.16     20.39 o 
   0   6  11     2705.40     2510.98     79.23 o 
   1   6  11       38.09       26.92      5.21 o 
   2   6  11      244.88      266.97     27.46 o 
   3   6  11      163.85      153.25     21.01 o 
   4   6  11      608.52      678.87     45.71 o 
   5   6  11      246.18      266.36     27.23 o 
   6   6  11      218.53      250.93     27.23 o 
  -3   7  11       11.15        5.98     14.65 o 
  -2   7  11        0.49       -0.25     10.38 o 
  -1   7  11      352.46      366.64     35.78 o 
   0   7  11        1.21        2.44      7.46 o 
   1   7  11       24.70       24.87     30.63 o 
   2   7  11        6.42        6.14      9.75 o 
   3   7  11      276.72      266.98     29.44 o 
   4   7  11      997.97     1010.80     72.70 o 
   5   7  11      541.02      535.55     38.45 o 
   6   7  11       38.35       17.97     33.84 o 
  -2   8  11       55.37       43.38     32.29 o 
  -1   8  11       90.15       86.36     59.47 o 
   0   8  11      821.79      794.21     63.88 o 
   1   8  11      572.89      532.48     38.81 o 
   2   8  11        4.38        5.84      9.16 o 
   3   8  11        2.70        5.33      6.36 o 
   4   8  11      522.51      551.09     39.53 o 
   5   8  11       44.56       48.25     24.95 o 
   6   8  11      198.60      208.99     23.82 o 
  -1   9  11      427.71      431.37     40.16 o 
   0   9  11      304.51      293.95     31.21 o 
   1   9  11       40.77       47.41     42.86 o 
   2   9  11       54.14       37.00     38.25 o 
   3   9  11       34.57       39.86     47.51 o 
   4   9  11      571.33      583.09     49.63 o 
   5   9  11       82.76       90.70     19.77 o 
   0  10  11       97.63       77.36     22.48 o 
   1  10  11      276.91      276.16     31.68 o 
   2  10  11       47.17       34.42     50.09 o 
   3  10  11      556.72      532.54     44.27 o 
   4  10  11       35.19       15.08     27.82 o 
   1  11  11      230.53      208.45     29.09 o 
   2  11  11       36.42       29.86     36.25 o 
   3  11  11      999.99      899.54     78.39 o 
  -3  -9  12       13.35       15.04     18.71 o 
  -2  -9  12      112.30       98.48     19.73 o 
  -1  -9  12       30.52       28.19     40.30 o 
   0  -9  12        0.68        4.05     19.87 o 
   1  -9  12       36.72       20.37     46.34 o 
  -4  -8  12      369.84      371.00     42.46 o 
  -3  -8  12       36.37       31.93     45.10 o 
  -2  -8  12      247.86      245.21     30.86 o 
  -1  -8  12     1314.15     1281.45     76.40 o 
   0  -8  12      779.95      805.28     52.61 o 
   1  -8  12      384.13      357.07     28.37 o 
   2  -8  12        6.01        9.55     21.36 o 
  -4  -7  12       56.35       42.38     41.85 o 
  -3  -7  12        0.01        1.63     14.70 o 
  -2  -7  12       80.71       80.45     63.65 o 
  -1  -7  12      106.66      116.24     21.98 o 
   0  -7  12       40.81       32.49     42.60 o 
   1  -7  12       16.56       18.91     19.02 o 
   2  -7  12       77.12       79.33     28.61 o 
   3  -7  12        3.27        4.06     12.03 o 
  -4  -6  12      814.95      783.55     56.90 o 
  -3  -6  12      289.40      277.78     29.02 o 
  -2  -6  12     1566.78     1623.59    104.24 o 
  -1  -6  12      235.43      248.94     28.92 o 
   0  -6  12      349.21      381.23     41.21 o 
   1  -6  12      328.31      291.54     29.44 o 
   2  -6  12       27.89       29.85     26.90 o 
   3  -6  12        2.80        8.93     13.17 o 
  -5  -5  12        8.38       21.78     21.75 o 
  -4  -5  12       36.87       17.22     17.19 o 
  -3  -5  12       58.51       59.19     54.75 o 
  -2  -5  12       18.37       17.79     17.83 o 
  -1  -5  12      866.30      894.93     53.11 o 
   0  -5  12      671.19      606.42     39.77 o 
   1  -5  12      779.75      739.16     43.63 o 
   2  -5  12       53.14       56.03     16.00 o 
   3  -5  12     1054.30     1059.38     66.66 o 
  -5  -4  12     1253.67     1249.41     99.00 o 
  -4  -4  12      496.98      502.02     38.52 o 
  -3  -4  12      696.76      710.34     56.21 o 
  -2  -4  12      281.78      296.58     29.77 o 
  -1  -4  12      869.86      860.41     51.13 o 
   0  -4  12      131.50      131.97     21.04 o 
   1  -4  12       65.45       74.92     20.66 o 
   2  -4  12       28.56       31.89     32.44 o 
   3  -4  12        2.45        3.04      5.61 o 
   4  -4  12      348.87      380.97     48.34 o 
  -5  -3  12        1.14        2.87     15.53 o 
  -4  -3  12       35.47       30.30     34.19 o 
  -3  -3  12       16.27        7.56      9.99 o 
  -2  -3  12     1769.92     1796.63     93.52 o 
  -1  -3  12       14.25       10.94     11.21 o 
   0  -3  12       49.57       49.54     40.37 o 
   1  -3  12      174.81      165.77     21.95 o 
   2  -3  12      517.69      506.47     36.52 o 
   3  -3  12     1150.25     1192.86     56.99 o 
   4  -3  12      145.14      145.16     46.56 o 
   5  -3  12      150.37      137.99     36.21 o 
  -5  -2  12      766.21      681.42     42.47 o 
  -4  -2  12      262.40      282.41     20.48 o 
  -3  -2  12      199.37      192.25     15.71 o 
  -2  -2  12       63.96       51.03     52.42 o 
  -1  -2  12     2936.84     3081.76    113.76 o 
   0  -2  12      327.09      354.33     36.09 o 
   1  -2  12       63.74       73.13     15.18 o 
   2  -2  12      223.74      207.75     25.65 o 
   3  -2  12      158.18      143.01     18.73 o 
   4  -2  12      856.17      867.55     40.54 o 
   5  -2  12      197.06      190.53     38.54 o 
  -5  -1  12      134.98      141.01     19.47 o 
  -4  -1  12      304.74      252.26     19.00 o 
  -3  -1  12       77.68       76.06     12.59 o 
  -2  -1  12      549.14      530.86     41.55 o 
  -1  -1  12     3395.72     3681.35    119.31 o 
   0  -1  12       15.34       14.59     14.36 o 
   1  -1  12      163.10      164.00     21.79 o 
   2  -1  12      420.64      399.02     35.98 o 
   3  -1  12     1541.38     1565.27    104.05 o 
   4  -1  12      579.21      607.69     47.17 o 
   5  -1  12      329.78      336.12     65.60 o 
  -5   0  12     1436.05     1338.56     83.65 o 
  -4   0  12      692.88      649.89     28.79 o 
  -3   0  12       49.09       40.26     28.92 o 
  -2   0  12       26.62       25.69     10.59 o 
  -1   0  12      449.48      434.78     30.53 o 
   0   0  12      691.46      715.05     46.85 o 
   1   0  12       63.33       70.28     16.11 o 
   2   0  12       91.33       72.25     16.76 o 
   3   0  12      292.20      287.12     24.45 o 
   4   0  12        4.85       11.38     12.98 o 
   5   0  12        5.88        5.97     10.13 o 
  -4   1  12       47.78       41.97     22.34 o 
  -3   1  12      457.35      430.04     29.51 o 
  -2   1  12      188.60      185.55     14.77 o 
  -1   1  12     3056.85     3074.92     85.52 o 
   0   1  12      335.92      332.80     25.10 o 
   1   1  12     1072.26     1065.42     50.63 o 
   2   1  12      950.11      940.46     51.81 o 
   3   1  12      150.68      163.35     18.51 o 
   4   1  12      594.96      579.53     40.55 o 
   5   1  12       18.38       11.54     21.92 o 
  -4   2  12      215.17      221.15     25.03 o 
  -3   2  12       21.91       16.81     17.14 o 
  -2   2  12      120.71      102.76     16.87 o 
  -1   2  12      343.39      324.60     22.58 o 
   0   2  12      453.34      471.23     32.69 o 
   1   2  12       44.73       49.51      7.24 o 
   2   2  12       96.39       87.27     11.48 o 
   3   2  12       17.90       12.46      9.50 o 
   4   2  12       18.08       18.57     18.31 o 
   5   2  12        5.84        9.18     32.79 o 
   6   2  12      504.17      435.97     60.47 o 
  -4   3  12      185.94      172.23     21.90 o 
  -3   3  12      550.57      562.05     37.49 o 
  -2   3  12      346.46      357.11     33.88 o 
  -1   3  12     1559.40     1605.14     52.37 o 
   0   3  12      519.11      542.45     24.58 o 
   1   3  12      494.94      478.29     34.18 o 
   2   3  12      594.66      594.22     23.12 o 
   3   3  12       85.89      101.22     10.52 o 
   4   3  12      447.92      484.43     28.88 o 
   5   3  12        3.47        3.19      9.57 o 
   6   3  12      346.82      339.26     44.62 o 
  -4   4  12       41.75       46.75     18.77 o 
  -3   4  12      231.57      225.78     24.62 o 
  -2   4  12       51.74       48.21     14.68 o 
  -1   4  12       72.24       59.43     10.69 o 
   0   4  12      238.17      233.62     19.91 o 
   1   4  12       11.05        8.29      8.42 o 
   2   4  12       79.98       62.23      7.84 o 
   3   4  12       52.86       51.16     26.77 o 
   4   4  12       75.69       79.50     19.60 o 
   5   4  12        2.63        3.12      9.61 o 
   6   4  12      260.45      230.95     88.23 o 
  -3   5  12      188.70      180.77     25.10 o 
  -2   5  12      489.40      506.41     26.33 o 
  -1   5  12      324.88      335.02     26.04 o 
   0   5  12      471.13      504.06     25.90 o 
   1   5  12      356.27      353.58     18.27 o 
   2   5  12       24.62       19.44     24.44 o 
   3   5  12     1166.85     1258.69     58.63 o 
   4   5  12      522.52      562.35     44.84 o 
   5   5  12       31.87       43.05     23.92 o 
   6   5  12        5.04        3.00     10.37 o 
  -3   6  12      483.08      466.49     47.70 o 
  -2   6  12      151.30      152.11     23.43 o 
  -1   6  12       77.21       60.00     11.49 o 
   0   6  12        7.55       13.31     19.91 o 
   1   6  12       12.64       15.22     18.37 o 
   2   6  12      595.56      550.46     36.08 o 
   3   6  12       10.43       13.14     20.04 o 
   4   6  12       47.73       50.99     30.27 o 
   5   6  12      105.56       94.44     19.94 o 
   6   6  12      103.65       97.24     24.59 o 
  -2   7  12      482.28      484.37     44.50 o 
  -1   7  12      230.46      259.80     29.33 o 
   0   7  12       36.88       45.38     46.30 o 
   1   7  12      380.36      377.61     36.19 o 
   2   7  12      356.00      322.06     31.15 o 
   3   7  12       12.31        9.35     17.17 o 
   4   7  12      757.93      643.51    138.12 o 
   5   7  12       67.32       65.35     18.65 o 
  -1   8  12        4.85        3.27     12.22 o 
   0   8  12       44.11       32.45     25.39 o 
   1   8  12      110.93      103.33     28.78 o 
   2   8  12       69.13       76.79     30.72 o 
   3   8  12      658.21      628.80     40.43 o 
   4   8  12        7.81        8.36     10.35 o 
   5   8  12      125.79      113.62     21.34 o 
  -1   9  12      176.14      184.93     26.13 o 
   0   9  12      348.71      315.38     34.37 o 
   1   9  12       45.37       50.19     42.95 o 
   2   9  12       11.43        6.65     11.89 o 
   3   9  12       27.08       12.61     22.43 o 
   4   9  12     1401.72     1418.72    109.06 o 
   1  10  12       20.45       18.66     40.15 o 
   2  10  12        2.18        4.76     10.78 o 
   3  10  12      795.73      730.53     65.64 o 
  -2  -8  13      148.77      145.29     24.72 o 
  -1  -8  13      438.87      433.88     41.74 o 
   0  -8  13       14.33       14.31     18.23 o 
   1  -8  13       57.67       46.94     80.61 o 
  -3  -7  13      508.47      516.69     46.45 o 
  -2  -7  13      702.99      689.43     54.77 o 
  -1  -7  13      430.25      417.18     39.18 o 
   0  -7  13      128.19      134.41     20.81 o 
   1  -7  13      312.46      297.01     27.03 o 
   2  -7  13      229.86      249.92     47.93 o 
  -4  -6  13       56.22       67.57     30.94 o 
  -3  -6  13       91.61       81.00     26.52 o 
  -2  -6  13        4.74        8.72     19.47 o 
  -1  -6  13       90.72       74.03     46.98 o 
   0  -6  13       52.86       58.03     21.93 o 
   1  -6  13       16.42       19.42     20.27 o 
   2  -6  13      421.63      439.63     37.25 o 
   3  -6  13       17.51        8.07     27.33 o 
  -4  -5  13      342.82      301.85     52.18 o 
  -3  -5  13      457.51      442.34     47.82 o 
  -2  -5  13      742.02      725.95     50.37 o 
  -1  -5  13      661.70      713.62     61.27 o 
   0  -5  13      522.44      520.26     49.07 o 
   1  -5  13       34.29       25.92     25.55 o 
   2  -5  13      252.14      276.46     28.40 o 
   3  -5  13      275.34      307.72     41.43 o 
  -4  -4  13       19.65       19.85     29.54 o 
  -3  -4  13      170.03      163.28     28.44 o 
  -2  -4  13        5.25        7.23     14.86 o 
  -1  -4  13       58.65       66.44     24.40 o 
   0  -4  13      103.54      106.39     19.79 o 
   1  -4  13     1201.65     1196.72     89.58 o 
   2  -4  13      169.57      181.10     23.37 o 
   3  -4  13       22.46       15.05     24.91 o 
   4  -4  13       21.49       13.83     21.97 o 
  -4  -3  13      244.09      211.77     28.41 o 
  -3  -3  13      739.61      803.00     53.83 o 
  -2  -3  13      821.66      855.60     65.43 o 
  -1  -3  13       80.51       89.59     29.61 o 
   0  -3  13       22.28       24.90     31.33 o 
   1  -3  13      392.02      381.90     37.67 o 
   2  -3  13      543.84      575.66     51.61 o 
   3  -3  13      226.02      233.67     24.45 o 
   4  -3  13       15.10       13.91     34.74 o 
  -4  -2  13      140.37      134.09     26.14 o 
  -3  -2  13      516.24      503.84     38.93 o 
  -2  -2  13      102.42       85.66     22.92 o 
  -1  -2  13       88.49      105.77     28.96 o 
   0  -2  13      187.18      175.26     23.75 o 
   1  -2  13     1523.30     1532.59     78.04 o 
   2  -2  13      228.54      247.76     28.05 o 
   3  -2  13       42.84       51.08     26.99 o 
   4  -2  13       30.01       26.33     39.89 o 
  -4  -1  13      214.28      199.10     28.12 o 
  -3  -1  13      380.42      392.56     34.08 o 
  -2  -1  13      748.85      736.29     53.72 o 
  -1  -1  13       20.45       28.31     20.93 o 
   0  -1  13      787.16      835.17     56.61 o 
   1  -1  13       39.13       45.91     43.87 o 
   2  -1  13       86.39       90.14     21.10 o 
   3  -1  13      302.42      324.52     29.96 o 
   4  -1  13      179.04      181.27     22.26 o 
   5  -1  13       78.72       62.78     22.88 o 
  -4   0  13      256.59      232.60     52.07 o 
  -3   0  13      657.76      651.78     47.31 o 
  -2   0  13      577.70      578.14     42.18 o 
  -1   0  13      202.58      199.57     26.34 o 
   0   0  13      842.39      862.99     52.33 o 
   1   0  13      223.10      220.42     34.48 o 
   2   0  13      348.61      375.99     29.55 o 
   3   0  13      309.62      317.39     31.68 o 
   4   0  13      144.94      127.82     21.81 o 
   5   0  13        3.99        5.21      8.84 o 
  -4   1  13       21.28       24.64     22.64 o 
  -3   1  13      679.99      625.06     39.61 o 
  -2   1  13       20.43       22.60     24.10 o 
  -1   1  13     1724.20     1897.42     87.49 o 
   0   1  13      358.03      378.43     31.83 o 
   1   1  13      149.94      155.20     25.48 o 
   2   1  13       97.70       86.68     33.81 o 
   3   1  13      227.13      230.72     28.19 o 
   4   1  13       16.17        8.78      8.72 o 
   5   1  13      166.36      158.64     30.14 o 
  -4   2  13        5.35        3.70      8.94 o 
  -3   2  13      650.20      657.50     41.65 o 
  -2   2  13      648.83      638.68     42.25 o 
  -1   2  13       92.17       90.00     18.58 o 
   0   2  13      245.95      245.47     24.53 o 
   1   2  13       51.88       46.91     37.50 o 
   2   2  13      438.23      456.23     30.43 o 
   3   2  13      988.79      989.03     75.12 o 
   4   2  13      313.67      279.51     23.18 o 
   5   2  13      506.31      505.95     64.67 o 
  -3   3  13       86.03       64.18     15.38 o 
  -2   3  13       97.71       84.35     12.05 o 
  -1   3  13      586.89      576.27     27.07 o 
   0   3  13       38.01       41.78      7.92 o 
   1   3  13        0.45        1.85      4.00 o 
   2   3  13       60.69       45.43     13.91 o 
   3   3  13       59.06       54.22     13.24 o 
   4   3  13        5.46        7.85     13.85 o 
   5   3  13      129.04      117.51     30.97 o 
  -3   4  13      405.89      390.64     29.91 o 
  -2   4  13      390.53      392.33     26.58 o 
  -1   4  13      302.84      293.90     26.90 o 
   0   4  13      142.93      140.72     12.41 o 
   1   4  13     1045.64      966.12     92.08 o 
   2   4  13      292.76      311.60     28.78 o 
   3   4  13      154.78      159.90     16.79 o 
   4   4  13      226.78      227.11     44.16 o 
   5   4  13      221.09      214.65     40.35 o 
  -2   5  13      230.74      215.70     19.46 o 
  -1   5  13       81.00       78.47     12.97 o 
   0   5  13       44.04       44.35     16.18 o 
   1   5  13        1.36        4.45      7.82 o 
   2   5  13      171.65      148.54     27.13 o 
   3   5  13       60.88       51.13     12.77 o 
   4   5  13        7.90        8.17     16.49 o 
   5   5  13      127.04      110.81     81.95 o 
  -2   6  13      355.79      366.24     34.40 o 
  -1   6  13      650.97      687.25     50.28 o 
   0   6  13       36.40       38.52     28.80 o 
   1   6  13      209.61      211.48     25.29 o 
   2   6  13      674.62      688.71     52.93 o 
   3   6  13      823.25      826.83     37.91 o 
   4   6  13        4.52        2.46     25.18 o 
   5   6  13      188.98      188.41     22.97 o 
  -1   7  13        7.41        5.03     13.19 o 
   0   7  13      341.01      292.65     28.36 o 
   1   7  13      889.06      836.11     45.83 o 
   2   7  13        4.97        7.21     12.87 o 
   3   7  13       27.96       28.72     33.55 o 
   4   7  13      204.33      205.03     23.99 o 
   0   8  13      109.42      122.50     24.66 o 
   1   8  13      249.84      238.08     34.21 o 
   2   8  13      343.85      353.45     36.30 o 
   3   8  13      840.75      849.81    101.88 o 
   4   8  13        2.14        2.42      6.70 o 
   1   9  13      127.60      110.62     39.37 o 
   2   9  13       29.01       24.54     38.26 o 
   3   9  13       24.65       15.06     23.39 o 
  -1  -7  14       48.95       50.08     21.77 o 
   0  -7  14      243.06      249.02     28.09 o 
  -2  -6  14      190.39      202.75     35.92 o 
  -1  -6  14       53.89       50.00     59.71 o 
   0  -6  14      194.67      173.35     24.19 o 
   1  -6  14      546.56      561.07     54.41 o 
  -3  -5  14        2.42        1.08     10.48 o 
  -2  -5  14       43.17       42.53     56.91 o 
  -1  -5  14      222.54      216.57     29.57 o 
   0  -5  14      137.58      142.30     23.50 o 
   1  -5  14       18.53       15.89     19.15 o 
   2  -5  14      107.15      101.53     18.93 o 
  -3  -4  14      283.93      285.89     28.97 o 
  -2  -4  14      144.62      145.76     46.28 o 
  -1  -4  14      947.40      954.06     50.80 o 
   0  -4  14      143.06      137.16     22.18 o 
   1  -4  14      641.93      660.81     40.57 o 
   2  -4  14     1002.67      997.96     62.17 o 
   3  -4  14      108.86      120.81     30.77 o 
  -3  -3  14      100.28       97.05     27.44 o 
  -2  -3  14       35.07       21.28     26.40 o 
  -1  -3  14      111.22       97.52     41.11 o 
   0  -3  14      881.55      887.16     47.73 o 
   1  -3  14        9.76        5.34     14.65 o 
   2  -3  14      322.06      287.97     29.82 o 
   3  -3  14      135.52      106.52     17.96 o 
  -3  -2  14      535.14      558.69     48.89 o 
  -2  -2  14     1459.64     1468.28     69.14 o 
  -1  -2  14      528.86      506.76     46.25 o 
   0  -2  14      100.05      102.94     19.47 o 
   1  -2  14      443.76      466.82     36.55 o 
   2  -2  14      291.57      300.58     29.47 o 
   3  -2  14      204.69      198.39     35.65 o 
   4  -2  14       76.62       56.26     36.76 o 
  -3  -1  14       65.55       60.80     23.09 o 
  -2  -1  14      290.72      274.01     39.87 o 
  -1  -1  14      123.40      110.73     21.30 o 
   0  -1  14      130.76      129.52     21.06 o 
   1  -1  14      158.65      172.27     25.10 o 
   2  -1  14      304.71      290.54     31.05 o 
   3  -1  14        8.07        4.28      7.97 o 
   4  -1  14       48.04       54.04     14.17 o 
  -3   0  14      646.36      676.85     53.59 o 
  -2   0  14     1177.74     1141.38     75.49 o 
  -1   0  14       14.25        9.65     17.42 o 
   0   0  14      409.35      430.69     43.97 o 
   1   0  14      189.28      189.88     36.43 o 
   2   0  14      356.15      382.67     42.95 o 
   3   0  14      156.04      160.44     22.40 o 
   4   0  14      308.47      269.14     27.25 o 
  -3   1  14       76.94       53.25     65.12 o 
  -2   1  14       26.93       33.11     54.59 o 
  -1   1  14       39.39       40.99     35.76 o 
   0   1  14      790.45      816.43     60.49 o 
   1   1  14      217.14      211.58     24.43 o 
   2   1  14      453.93      428.68     36.88 o 
   3   1  14       75.32       69.45     15.21 o 
   4   1  14       58.01       56.33     21.78 o 
  -3   2  14      635.34      624.57     60.39 o 
  -2   2  14      223.06      226.39     30.32 o 
  -1   2  14      119.76      120.44     31.21 o 
   0   2  14       10.44       14.12     12.22 o 
   1   2  14      260.69      266.63     27.65 o 
   2   2  14       68.15       79.24     16.88 o 
   3   2  14        0.52        4.02      8.98 o 
   4   2  14        0.14       -6.13     21.37 o 
  -2   3  14      205.47      166.80     24.34 o 
  -1   3  14       36.72       23.69     26.88 o 
   0   3  14      499.48      485.93     38.90 o 
   1   3  14      353.04      348.23     28.80 o 
   2   3  14      450.63      485.88     62.10 o 
   3   3  14       58.44       50.13    111.49 o 
   4   3  14      149.11      168.26     46.33 o 
  -2   4  14      174.24      164.75     22.93 o 
  -1   4  14        8.04        8.86     11.57 o 
   0   4  14       76.92       75.19     34.86 o 
   1   4  14       23.72       26.82     43.23 o 
   2   4  14       77.84       94.10     36.64 o 
   3   4  14        9.73       -1.00     27.97 o 
   4   4  14        0.16        5.37     21.15 o 
  -2   5  14       72.41       43.28    132.47 o 
  -1   5  14      129.12      142.70     48.34 o 
   0   5  14      341.22      329.16     58.29 o 
   1   5  14      757.54      850.76     90.36 o 
   2   5  14      112.25      152.33     47.91 o 
   3   5  14     1206.15     1308.41    124.56 o 
   4   5  14      175.81      170.51     48.90 o 
  -1   6  14        2.39        5.88      7.75 o 
   0   6  14      162.38      169.93     87.19 o 
   1   6  14      309.56      284.64     74.16 o 
   2   6  14       10.79        8.27     26.96 o 
   3   6  14        0.26       -0.99     30.75 o 
   4   6  14       63.13       51.47    131.08 o 
   0   7  14      276.44      296.28     30.00 o 
   1   7  14      741.34      794.01    116.45 o 
   2   7  14      620.85      659.72     89.17 o 
   3   7  14      130.20       86.55    157.79 o 
   2   8  14       39.42       20.95     12.13 o 
  -1  -5  15      229.18      237.00     27.18 o 
   0  -5  15      874.37      897.36     76.70 o 
  -2  -4  15        0.76        5.32     22.09 o 
  -1  -4  15      270.79      243.53     28.59 o 
   0  -4  15       94.31       77.79     29.53 o 
   1  -4  15        6.83        8.28      9.23 o 
  -2  -3  15      107.91      119.55     26.20 o 
  -1  -3  15       88.77       97.42     28.90 o 
   0  -3  15      637.26      634.16     53.00 o 
   1  -3  15     1400.53     1368.91     85.48 o 
   2  -3  15       26.16       15.12     19.32 o 
  -2  -2  15      130.92      129.87     26.01 o 
  -1  -2  15      472.58      464.40     42.42 o 
   0  -2  15       27.54       26.92     35.79 o 
   1  -2  15        5.10        4.53     10.70 o 
   2  -2  15       20.18       19.51     14.17 o 
   3  -2  15      435.77      428.64     42.53 o 
  -2  -1  15      141.49      142.52     24.57 o 
  -1  -1  15       14.92       19.33     29.18 o 
   0  -1  15     1067.73     1102.88     74.69 o 
   1  -1  15      753.34      803.72     61.38 o 
   2  -1  15       22.22       16.85     26.20 o 
   3  -1  15       37.93       19.78     29.11 o 
  -2   0  15      172.34      167.93     25.92 o 
  -1   0  15       16.86       10.33     16.45 o 
   0   0  15      589.61      580.79     45.91 o 
   1   0  15       19.18       22.78     18.77 o 
   2   0  15      154.55      135.68     25.31 o 
   3   0  15      109.57      109.95     17.58 o 
  -2   1  15      150.78      147.80     29.17 o 
  -1   1  15       78.13       72.62     20.46 o 
   0   1  15        8.84       12.82     18.06 o 
   1   1  15      651.37      664.32     47.93 o 
   2   1  15       74.31       79.36     16.69 o 
   3   1  15        7.74       11.68     22.24 o 
  -2   2  15        6.01        8.49     14.06 o 
  -1   2  15      205.53      195.84     28.14 o 
   0   2  15       18.27       11.66     15.82 o 
   1   2  15     1047.89     1021.97     93.46 o 
   2   2  15      134.78      135.06     44.07 o 
   3   2  15       46.16       50.54     68.97 o 
  -1   3  15        8.32       11.96     23.14 o 
   0   3  15      261.66      301.36    117.15 o 
   1   3  15      446.84      541.25     76.34 o 
   2   3  15       99.45      101.05     39.19 o 
   3   3  15        8.76        3.41     21.04 o 
  -1   4  15      192.69      216.60     48.94 o 
   0   4  15      340.28      335.71     60.22 o 
   1   4  15      204.58      216.89     50.14 o 
   2   4  15        8.57        3.81     28.92 o 
   3   4  15        5.25        9.09     33.84 o 
   0   5  15      226.83      259.40     59.17 o 
   1   5  15      311.05      333.37     61.43 o 
   2   5  15        3.43        6.24     33.02 o 
   3   5  15      280.17      266.20     81.77 o 
   1   6  15       17.24       27.90     59.54 o 
   2   6  15       53.32       53.61    111.19 o 
   0  -2  16       76.13       67.81     22.74 o 
   0  -1  16      369.12      366.74     48.43 o 
   1  -1  16      117.71      104.78     20.64 o 
   0   0  16     1131.34     1119.95     92.57 o 
   1   0  16       58.90       70.28     21.69 o 
   0   1  16      280.06      265.31     28.56 o 
   1   1  16        7.73        9.58     20.10 o 
   2   1  16       35.60       37.00     77.80 o 
   0   2  16     1615.07     1782.09    206.41 o 
   1   2  16        3.36        6.18     20.72 o 
   2   2  16       70.37       68.54     81.29 o 
   1   3  16        2.52       -1.86     31.77 o 
                                                 
